# Supplementary material for: ﻿The microsnail genera Clostophis and Acinolaemus (Eupulmonata, Pupilloidea, Hypselostomatidae) from central Thailand, with description of three new species
Source: Zookeys. 2025 Nov 3;1258:35–71. doi: 10.3897/zookeys.1258.162797 (PMC12603646; doi:10.3897/zookeys.1258.162797)
Supplement: XML Treatment for Clostophis [file zookeys.1258.162797-treatment1.xml]

<!DOCTYPE tp:taxon-treatment
  PUBLIC "-//TaxonX//DTD Taxonomic Treatment Publishing DTD v0 20100105//EN" "tax-treatment-NSO.dtd">
<tp:taxon-treatment xmlns:tp="http://www.plazi.org/taxpub"><tp:treatment-meta><kwd-group><label>Taxon classification</label><kwd>
                <named-content content-type="kingdom">Animalia</named-content>
              </kwd><kwd>
                <named-content content-type="order">Stylommatophora</named-content>
              </kwd><kwd>
                <named-content content-type="family">Hypselostomatidae</named-content>
              </kwd></kwd-group><mixed-citation publication-type="journal"><person-group><name><surname>Tongkerd</surname><given-names>Piyoros</given-names></name><name><surname>Janjai</surname><given-names>Teerangkul</given-names></name><name><surname>Pholyotha</surname><given-names>Arthit</given-names></name><name><surname>Gojšina</surname><given-names>Vukašin</given-names></name><name><surname>Panha</surname><given-names>Somsak</given-names></name><name><surname>Sutcharit</surname><given-names>Chirasak</given-names></name></person-group><article-title>﻿The microsnail genera <italic><tp:taxon-name><tp:taxon-name-part taxon-name-part-type="genus" reg="Clostophis">Clostophis</tp:taxon-name-part></tp:taxon-name></italic> and <italic><tp:taxon-name><tp:taxon-name-part taxon-name-part-type="genus" reg="Acinolaemus">Acinolaemus</tp:taxon-name-part></tp:taxon-name></italic> (<tp:taxon-name><tp:taxon-name-part taxon-name-part-type="suborder">Eupulmonata</tp:taxon-name-part></tp:taxon-name>, <tp:taxon-name><tp:taxon-name-part taxon-name-part-type="superfamily">Pupilloidea</tp:taxon-name-part></tp:taxon-name>, <tp:taxon-name><tp:taxon-name-part taxon-name-part-type="family">Hypselostomatidae</tp:taxon-name-part></tp:taxon-name>) from central Thailand, with description of three new species</article-title><source>Zookeys</source><day>03</day><month>11</month><year>2025</year><volume>1258</volume><fpage>35</fpage><lpage>71</lpage><pub-id pub-id-type="doi">10.3897/zookeys.1258.162797</pub-id></mixed-citation></tp:treatment-meta><tp:nomenclature><tp:taxon-name><object-id xmlns:xlink="http://www.w3.org/1999/xlink" content-type="arpha" xlink:type="simple">9BD9F1E4-62F7-57E8-ADBF-CA71858C7F37</object-id>
              <tp:taxon-name-part taxon-name-part-type="genus" reg="Clostophis">Clostophis</tp:taxon-name-part>
            </tp:taxon-name><tp:taxon-authority>Benson, 1860</tp:taxon-authority><tp:nomenclature-citation-list><tp:nomenclature-citation><tp:taxon-name>
                  <tp:taxon-name-part taxon-name-part-type="genus" reg="Clostophis">Clostophis</tp:taxon-name-part>
                </tp:taxon-name><comment>Benson, 1860: 95. <xref ref-type="bibr" rid="B11">Kobelt 1902</xref>: 484. <xref ref-type="bibr" rid="B43">Thiele 1929</xref>: 111. <xref ref-type="bibr" rid="B21">Páll-Gergely et al. 2020</xref>: 351, 352. <xref ref-type="bibr" rid="B17">Páll-Gergely and Hunyadi 2022</xref>: 419. <xref ref-type="bibr" rid="B32">Preece et al. 2022</xref>: 145, 256.</comment></tp:nomenclature-citation><tp:nomenclature-citation><tp:taxon-name>
                  <tp:taxon-name-part taxon-name-part-type="genus" reg="Montapiculus">Montapiculus</tp:taxon-name-part>
                </tp:taxon-name><comment>Panha &amp; Burch, 2002: 148. Type species: <tp:taxon-name><tp:taxon-name-part taxon-name-part-type="genus" reg="Montapiculus">Montapiculus</tp:taxon-name-part> <tp:taxon-name-part taxon-name-part-type="species" reg="proboscidea">proboscidea</tp:taxon-name-part></tp:taxon-name> Panha &amp; Burch, 2002. <xref ref-type="bibr" rid="B25">Panha and Burch 2005</xref>: 38, 109.</comment></tp:nomenclature-citation></tp:nomenclature-citation-list></tp:nomenclature><tp:treatment-sec sec-type="type species" id="SECID0EDEBG"><title>Type species.</title><p><italic><tp:taxon-name><tp:taxon-name-part taxon-name-part-type="genus" reg="Clostophis">Clostophis</tp:taxon-name-part> <tp:taxon-name-part taxon-name-part-type="species" reg="sankeyi">sankeyi</tp:taxon-name-part></tp:taxon-name></italic> Benson, 1860, by monotypy.</p></tp:treatment-sec><tp:treatment-sec sec-type="remarks" id="SECID0EUEBG"><title>Remarks.</title><p>The genus was recently revised by <xref ref-type="bibr" rid="B21">Páll-Gergely et al. (2020)</xref> and <xref ref-type="bibr" rid="B17">Páll-Gergely and Hunyadi (2022)</xref>, who recorded two species from southeastern Myanmar, six species from Laos, six species from Vietnam, two species from Peninsular Malaysia, and two species from Thailand. All these species share strong spiral ridges, usually with one or many apertural dentitions (except for four species with no dentition), and a more or less detached last whorl (tuba). Other characters, such as shell shape and tuba length, show large intraspecific variation (although they can be useful in some cases to distinguish species). Based on its wide distribution and its substantial morphological variability, the genus can be divided into three phenotypic species groups:</p><table-wrap id="T3" position="float" orientation="portrait"><label>Table 3.</label><caption><p>Species list, diagnostic characters, and type localities of <italic><tp:taxon-name><tp:taxon-name-part taxon-name-part-type="genus" reg="Clostophis">Clostophis</tp:taxon-name-part></tp:taxon-name></italic> species. Numbers in species column refer to those in Figure <xref ref-type="fig" rid="F2">2A</xref>. The superscript numbers indicate references: 1 = <xref ref-type="bibr" rid="B4">Collinge (1902)</xref>; 2 = <xref ref-type="bibr" rid="B48">van Benthem Jutting (1961)</xref>; 3 = <xref ref-type="bibr" rid="B24">Panha and Burch (2002)</xref>; 4 = <xref ref-type="bibr" rid="B18">Páll-Gergely et al. (2015)</xref>; 5 = <xref ref-type="bibr" rid="B19">Páll-Gergely et al. (2017)</xref>; 6 = <xref ref-type="bibr" rid="B21">Páll-Gergely et al. (2020)</xref>; 7 = <xref ref-type="bibr" rid="B17">Páll-Gergely and Hunyadi (2022)</xref>; 8 = <xref ref-type="bibr" rid="B41">Sutcharit et al. (2025)</xref>; 9 = this study. n/a = data not available.</p></caption><table id="TID0EJXBI" rules="all"><tbody><tr><th rowspan="1" colspan="1">Species</th><th rowspan="1" colspan="1">Shell shape</th><th rowspan="1" colspan="1">Tubular</th><th rowspan="1" colspan="1">Protoconch</th><th rowspan="1" colspan="1">Aperture opening</th><th rowspan="1" colspan="1">Apertural dentition</th><th rowspan="1" colspan="1">Type locality</th></tr><tr><td rowspan="1" colspan="7">
                      <bold><italic><tp:taxon-name><tp:taxon-name-part taxon-name-part-type="genus" reg="Clostophis">C.</tp:taxon-name-part> <tp:taxon-name-part taxon-name-part-type="species" reg="sankeyi">sankeyi</tp:taxon-name-part></tp:taxon-name></italic> species group</bold>
                    </td></tr><tr><td rowspan="1" colspan="1">1 <italic><tp:taxon-name><tp:taxon-name-part taxon-name-part-type="genus" reg="Clostophis">C.</tp:taxon-name-part> <tp:taxon-name-part taxon-name-part-type="species" reg="sankeyi">sankeyi</tp:taxon-name-part></tp:taxon-name></italic> Benson, 1860<sup>6</sup></td><td rowspan="1" colspan="1">concave-conical</td><td rowspan="1" colspan="1">long descending</td><td rowspan="1" colspan="1">pitted and spirally striated</td><td rowspan="1" colspan="1">ventral to subventral</td><td rowspan="1" colspan="1">1 (parietal) or 2 (parietal, palatal)</td><td rowspan="1" colspan="1">Myanmar, Mon State</td></tr><tr><td rowspan="1" colspan="1">2 <italic><tp:taxon-name><tp:taxon-name-part taxon-name-part-type="genus" reg="Clostophis">C.</tp:taxon-name-part> <tp:taxon-name-part taxon-name-part-type="species" reg="proboscideus">proboscideus</tp:taxon-name-part></tp:taxon-name></italic> (Panha &amp; Burch, 2002)<sup>3,6,9</sup></td><td rowspan="1" colspan="1">concave-conical</td><td rowspan="1" colspan="1">long and descending</td><td rowspan="1" colspan="1">pitted and spirally striated</td><td rowspan="1" colspan="1">ventral to subventral</td><td rowspan="1" colspan="1">2 (parietal, palatal)</td><td rowspan="1" colspan="1">Thailand, Nakornsawan</td></tr><tr><td rowspan="1" colspan="1">3 <italic><tp:taxon-name><tp:taxon-name-part taxon-name-part-type="genus" reg="Clostophis">C.</tp:taxon-name-part> <tp:taxon-name-part taxon-name-part-type="species" reg="rhynchotes">rhynchotes</tp:taxon-name-part></tp:taxon-name></italic> sp. nov.<sup>9</sup></td><td rowspan="1" colspan="1">concave-conical</td><td rowspan="1" colspan="1">long and descending</td><td rowspan="1" colspan="1">pitted and spirally striated</td><td rowspan="1" colspan="1">ventral to subventral</td><td rowspan="1" colspan="1">1 parietal</td><td rowspan="1" colspan="1">Uthai Thani, Thailand</td></tr><tr><td rowspan="1" colspan="1">4 <italic><tp:taxon-name><tp:taxon-name-part taxon-name-part-type="genus" reg="Clostophis">C.</tp:taxon-name-part> <tp:taxon-name-part taxon-name-part-type="species" reg="udayaditinus">udayaditinus</tp:taxon-name-part></tp:taxon-name></italic> Sutcharit &amp; Panha, 2025<sup>8</sup></td><td rowspan="1" colspan="1">concave-conical</td><td rowspan="1" colspan="1">long and descending</td><td rowspan="1" colspan="1">pitted and spirally striated</td><td rowspan="1" colspan="1">ventral to subventral</td><td rowspan="1" colspan="1">4 (parietal, infraparietal, palatal, columellar)</td><td rowspan="1" colspan="1">Cambodia, Battambang</td></tr><tr><td rowspan="1" colspan="1">5 <italic><tp:taxon-name><tp:taxon-name-part taxon-name-part-type="genus" reg="Clostophis">C.</tp:taxon-name-part> <tp:taxon-name-part taxon-name-part-type="species" reg="yoga">yoga</tp:taxon-name-part></tp:taxon-name></italic> Páll-Gergely &amp; Hunyadi, 2022<sup>7</sup></td><td rowspan="1" colspan="1">concave-conical</td><td rowspan="1" colspan="1">long and descending</td><td rowspan="1" colspan="1">spiral striations</td><td rowspan="1" colspan="1">subventral</td><td rowspan="1" colspan="1">none</td><td rowspan="1" colspan="1">Vietnam, Thanh Hoa</td></tr><tr><td rowspan="1" colspan="7">
                      <bold><italic><tp:taxon-name><tp:taxon-name-part taxon-name-part-type="genus" reg="Clostophis">C.</tp:taxon-name-part> <tp:taxon-name-part taxon-name-part-type="species" reg="charybdis">charybdis</tp:taxon-name-part></tp:taxon-name></italic> species group</bold>
                    </td></tr><tr><td rowspan="1" colspan="1">6 <italic><tp:taxon-name><tp:taxon-name-part taxon-name-part-type="genus" reg="Clostophis">C.</tp:taxon-name-part> <tp:taxon-name-part taxon-name-part-type="species" reg="charybdis">charybdis</tp:taxon-name-part></tp:taxon-name></italic> Páll-Gergely &amp; Hunyadi, 2022<sup>7</sup></td><td rowspan="1" colspan="1">concave-conical</td><td rowspan="1" colspan="1">very short to absent</td><td rowspan="1" colspan="1">pitted and spirally striated</td><td rowspan="1" colspan="1">lateral</td><td rowspan="1" colspan="1">2 (parietal, palatal)</td><td rowspan="1" colspan="1">Vietnam, Lang Son</td></tr><tr><td rowspan="1" colspan="1">7 <italic><tp:taxon-name><tp:taxon-name-part taxon-name-part-type="genus" reg="Clostophis">C.</tp:taxon-name-part> <tp:taxon-name-part taxon-name-part-type="species" reg="candidus">candidus</tp:taxon-name-part></tp:taxon-name></italic> Páll-Gergely &amp; Hunyadi, 2022<sup>7</sup></td><td rowspan="1" colspan="1">conical, slightly concave side</td><td rowspan="1" colspan="1">short</td><td rowspan="1" colspan="1">spirally striated</td><td rowspan="1" colspan="1">sublateral</td><td rowspan="1" colspan="1">none</td><td rowspan="1" colspan="1">Vietnam, Lang Son</td></tr><tr><td rowspan="1" colspan="1">8 <italic><tp:taxon-name><tp:taxon-name-part taxon-name-part-type="genus" reg="Clostophis">C.</tp:taxon-name-part> <tp:taxon-name-part taxon-name-part-type="species" reg="incurvus">incurvus</tp:taxon-name-part></tp:taxon-name></italic> Páll-Gergely &amp; Vermeulen, 2020<sup>6</sup></td><td rowspan="1" colspan="1">conical, straight to slightly convex side</td><td rowspan="1" colspan="1">very short to absent</td><td rowspan="1" colspan="1">n/a</td><td rowspan="1" colspan="1">lateral</td><td rowspan="1" colspan="1">2 (parietal, palatal)</td><td rowspan="1" colspan="1">Vietnam, Quang Ninh</td></tr><tr><td rowspan="1" colspan="1">9 <italic><tp:taxon-name><tp:taxon-name-part taxon-name-part-type="genus" reg="Clostophis">C.</tp:taxon-name-part> <tp:taxon-name-part taxon-name-part-type="species" reg="infantilis">infantilis</tp:taxon-name-part></tp:taxon-name></italic> Páll-Gergely, 2020<sup>7</sup></td><td rowspan="1" colspan="1">conical, straight side</td><td rowspan="1" colspan="1">absent</td><td rowspan="1" colspan="1">pitted and spirally striated</td><td rowspan="1" colspan="1">lateral</td><td rowspan="1" colspan="1">none</td><td rowspan="1" colspan="1">Vietnam, Haiphong</td></tr><tr><td rowspan="1" colspan="1">10 <italic><tp:taxon-name><tp:taxon-name-part taxon-name-part-type="genus" reg="Clostophis">C.</tp:taxon-name-part> <tp:taxon-name-part taxon-name-part-type="species" reg="koilobasis">koilobasis</tp:taxon-name-part></tp:taxon-name></italic> Páll-Gergely &amp; Vermeulen, 2020<sup>6</sup></td><td rowspan="1" colspan="1">low conical, concave side</td><td rowspan="1" colspan="1">very short to absent</td><td rowspan="1" colspan="1">spirally striated</td><td rowspan="1" colspan="1">lateral</td><td rowspan="1" colspan="1">1 parietal</td><td rowspan="1" colspan="1">Laos, Khammouan</td></tr><tr><td rowspan="1" colspan="1">11 <italic><tp:taxon-name><tp:taxon-name-part taxon-name-part-type="genus" reg="Clostophis">C.</tp:taxon-name-part> <tp:taxon-name-part taxon-name-part-type="species" reg="multiformis">multiformis</tp:taxon-name-part></tp:taxon-name></italic> Páll-Gergely &amp; Reischütz, 2020<sup>6</sup></td><td rowspan="1" colspan="1">conical, straight side</td><td rowspan="1" colspan="1">short to slightly long</td><td rowspan="1" colspan="1">pitted and spirally striated</td><td rowspan="1" colspan="1">lateral or sublateral</td><td rowspan="1" colspan="1">1 parietal</td><td rowspan="1" colspan="1">Laos, Khammouane</td></tr><tr><td rowspan="1" colspan="1">12 <italic><tp:taxon-name><tp:taxon-name-part taxon-name-part-type="genus" reg="Clostophis">C.</tp:taxon-name-part> <tp:taxon-name-part taxon-name-part-type="species" reg="neglectus">neglectus</tp:taxon-name-part></tp:taxon-name></italic> (van Benthem Jutting, 1961)<sup>2,6</sup></td><td rowspan="1" colspan="1">conical, straight side</td><td rowspan="1" colspan="1">very short to absent</td><td rowspan="1" colspan="1">spirally striated</td><td rowspan="1" colspan="1">lateral</td><td rowspan="1" colspan="1">2 (parietal, palatal)</td><td rowspan="1" colspan="1">Malaysia, Pahang</td></tr><tr><td rowspan="1" colspan="1">13 <italic><tp:taxon-name><tp:taxon-name-part taxon-name-part-type="genus" reg="Clostophis">C.</tp:taxon-name-part> <tp:taxon-name-part taxon-name-part-type="species" reg="obtusus">obtusus</tp:taxon-name-part></tp:taxon-name></italic> Páll-Gergely &amp; Grego, 2020<sup>6</sup></td><td rowspan="1" colspan="1">conical, straight to slightly convex side</td><td rowspan="1" colspan="1">very short to absent</td><td rowspan="1" colspan="1">pitted and spirally striated</td><td rowspan="1" colspan="1">lateral</td><td rowspan="1" colspan="1">none</td><td rowspan="1" colspan="1">Laos, Khammouane</td></tr><tr><td rowspan="1" colspan="1">14 <italic><tp:taxon-name><tp:taxon-name-part taxon-name-part-type="genus" reg="Clostophis">C.</tp:taxon-name-part> <tp:taxon-name-part taxon-name-part-type="species" reg="platytrochus">platytrochus</tp:taxon-name-part></tp:taxon-name></italic> Páll-Gergely &amp; Hunyadi, 2020<sup>6</sup></td><td rowspan="1" colspan="1">conical, slightly concave side</td><td rowspan="1" colspan="1">short and descending</td><td rowspan="1" colspan="1">spirally striated</td><td rowspan="1" colspan="1">sub lateral</td><td rowspan="1" colspan="1">2 (parietal, palatal)</td><td rowspan="1" colspan="1">Vietnam, Da Nang</td></tr><tr><td rowspan="1" colspan="1">15 <italic><tp:taxon-name><tp:taxon-name-part taxon-name-part-type="genus" reg="Clostophis">C.</tp:taxon-name-part> <tp:taxon-name-part taxon-name-part-type="species" reg="stochi">stochi</tp:taxon-name-part></tp:taxon-name></italic> (Páll-Gergely &amp; Jochum, 2017)<sup>5</sup></td><td rowspan="1" colspan="1">conical, slightly convex side</td><td rowspan="1" colspan="1">very short to absent</td><td rowspan="1" colspan="1">spirally striated</td><td rowspan="1" colspan="1">lateral</td><td rowspan="1" colspan="1">2 (parietal, palatal)</td><td rowspan="1" colspan="1">Vietnam, Ha Giang</td></tr><tr><td rowspan="1" colspan="1">16 <italic><tp:taxon-name><tp:taxon-name-part taxon-name-part-type="genus" reg="Clostophis">C.</tp:taxon-name-part> <tp:taxon-name-part taxon-name-part-type="species" reg="thinbowguensis">thinbowguensis</tp:taxon-name-part></tp:taxon-name></italic> Páll-Gergely &amp; Hunyadi, 2022<sup>7</sup></td><td rowspan="1" colspan="1">conical, straight side</td><td rowspan="1" colspan="1">short</td><td rowspan="1" colspan="1">n/a</td><td rowspan="1" colspan="1">sublateral</td><td rowspan="1" colspan="1">1 parietal</td><td rowspan="1" colspan="1">Myanmar, Tanintharyi</td></tr><tr><td rowspan="1" colspan="7">
                      <bold><italic><tp:taxon-name><tp:taxon-name-part taxon-name-part-type="genus" reg="Clostophis">C.</tp:taxon-name-part> <tp:taxon-name-part taxon-name-part-type="species" reg="bactrianus">bactrianus</tp:taxon-name-part></tp:taxon-name></italic> species group</bold>
                    </td></tr><tr><td rowspan="1" colspan="1">17 <italic><tp:taxon-name><tp:taxon-name-part taxon-name-part-type="genus" reg="Clostophis">C.</tp:taxon-name-part> <tp:taxon-name-part taxon-name-part-type="species" reg="bactrianus">bactrianus</tp:taxon-name-part></tp:taxon-name></italic> Páll-Gergely &amp; Hunyadi, 2022<sup>7</sup></td><td rowspan="1" colspan="1">conical, straight side</td><td rowspan="1" colspan="1">short</td><td rowspan="1" colspan="1">spirally striated</td><td rowspan="1" colspan="1">lateral</td><td rowspan="1" colspan="1">4 (parietal, palatal, basal, columellar)</td><td rowspan="1" colspan="1">Malaysia, Pahang</td></tr><tr><td rowspan="1" colspan="1">18 <italic><tp:taxon-name><tp:taxon-name-part taxon-name-part-type="genus" reg="Clostophis">C.</tp:taxon-name-part> <tp:taxon-name-part taxon-name-part-type="species" reg="lacrima">lacrima</tp:taxon-name-part></tp:taxon-name></italic> (Páll-Gergely &amp; Hunyadi, 2015)<sup>4</sup></td><td rowspan="1" colspan="1">concave-conical</td><td rowspan="1" colspan="1">very short to absent</td><td rowspan="1" colspan="1">pitted and spirally striated</td><td rowspan="1" colspan="1">lateral</td><td rowspan="1" colspan="1">4 (parietal, palatal, basal, columellar)</td><td rowspan="1" colspan="1">China, Guangxi</td></tr><tr><td rowspan="1" colspan="1">19 <italic><tp:taxon-name><tp:taxon-name-part taxon-name-part-type="genus" reg="Clostophis">C.</tp:taxon-name-part> <tp:taxon-name-part taxon-name-part-type="species" reg="laidlawi">laidlawi</tp:taxon-name-part></tp:taxon-name></italic> (Collinge, 1902)<sup>1,7</sup></td><td rowspan="1" colspan="1">conical, slightly concave side</td><td rowspan="1" colspan="1">very short to long and descending</td><td rowspan="1" colspan="1">spirally striated</td><td rowspan="1" colspan="1">lateral or sublateral</td><td rowspan="1" colspan="1">5 (parietal, angular, palatal, basal, columellar)</td><td rowspan="1" colspan="1">Thailand, Yala</td></tr><tr><td rowspan="1" colspan="1">20 <italic><tp:taxon-name><tp:taxon-name-part taxon-name-part-type="genus" reg="Clostophis">C.</tp:taxon-name-part> <tp:taxon-name-part taxon-name-part-type="species" reg="obliquus">obliquus</tp:taxon-name-part></tp:taxon-name></italic> Páll-Gergely &amp; Hunyadi, 2022<sup>7</sup></td><td rowspan="1" colspan="1">conical, slightly concave side</td><td rowspan="1" colspan="1">very short to absent</td><td rowspan="1" colspan="1">pitted and spirally striated</td><td rowspan="1" colspan="1">lateral</td><td rowspan="1" colspan="1">4 (parietal, palatal, basal, columellar)</td><td rowspan="1" colspan="1">China, Guangxi</td></tr><tr><td rowspan="1" colspan="1">21 <italic><tp:taxon-name><tp:taxon-name-part taxon-name-part-type="genus" reg="Clostophis">C.</tp:taxon-name-part> <tp:taxon-name-part taxon-name-part-type="species" reg="socialis">socialis</tp:taxon-name-part></tp:taxon-name></italic> (Páll-Gergely &amp; Hunyadi, 2015)<sup>4</sup></td><td rowspan="1" colspan="1">concave-conical</td><td rowspan="1" colspan="1">short</td><td rowspan="1" colspan="1">pitted and spirally striated</td><td rowspan="1" colspan="1">lateral</td><td rowspan="1" colspan="1">4 (parietal, palatal, basal, columellar)</td><td rowspan="1" colspan="1">China, Guangxi</td></tr></tbody></table></table-wrap><fig id="F2" position="float" orientation="portrait"><object-id xmlns:xlink="http://www.w3.org/1999/xlink" content-type="doi" xlink:type="simple">10.3897/zookeys.1258.162797.figure2</object-id><object-id xmlns:xlink="http://www.w3.org/1999/xlink" content-type="arpha" xlink:type="simple">2B06BB09-E4C0-5E9C-A12D-DDDC0534B85C</object-id><label>Figure 2.</label><caption><p>Approximate type localities. A. All <italic><tp:taxon-name><tp:taxon-name-part taxon-name-part-type="genus" reg="Clostophis">Clostophis</tp:taxon-name-part></tp:taxon-name></italic> species. Colours indicate different species groups; numbers correspond to the species listed in Table <xref ref-type="table" rid="T3">3</xref>; B. All <italic><tp:taxon-name><tp:taxon-name-part taxon-name-part-type="genus" reg="Acinolaemus">Acinolaemus</tp:taxon-name-part></tp:taxon-name></italic> species; numbers correspond to the species listed in Table <xref ref-type="table" rid="T4">4</xref>.</p></caption><graphic xmlns:xlink="http://www.w3.org/1999/xlink" xlink:href="zookeys-1258-035_article-162797__-g002.jpg" position="float" orientation="portrait" xlink:type="simple" id="oo_1456490.jpg"><uri content-type="original_file" xlink:type="simple">https://binary.pensoft.net/fig/1456490</uri></graphic></fig><list list-type="order"><list-item><p><italic><tp:taxon-name><tp:taxon-name-part taxon-name-part-type="genus" reg="Clostophis">Clostophis</tp:taxon-name-part> <tp:taxon-name-part taxon-name-part-type="species" reg="sankeyi">sankeyi</tp:taxon-name-part></tp:taxon-name></italic> species group: with 0–4 apertural dentitions, a long (~1/4 whorl or more) and descending tuba, and a conical shell shape with strongly concave sides. This group consists of five species (including 
                                <italic><tp:taxon-name><tp:taxon-name-part taxon-name-part-type="genus" reg="Clostophis">Clostophis</tp:taxon-name-part> <tp:taxon-name-part taxon-name-part-type="species" reg="rhynchotes">rhynchotes</tp:taxon-name-part></tp:taxon-name></italic> sp. nov.) distributed in Myanmar, Thailand, and northern Vietnam (Fig. <xref ref-type="fig" rid="F2">2A</xref>, Table <xref ref-type="table" rid="T3">3</xref>).
                            </p></list-item><list-item><p><italic><tp:taxon-name><tp:taxon-name-part taxon-name-part-type="genus" reg="Clostophis">Clostophis</tp:taxon-name-part> <tp:taxon-name-part taxon-name-part-type="species" reg="charybdis">charybdis</tp:taxon-name-part></tp:taxon-name></italic> species group: with 0–2 apertural dentitions, no to short tuba, moderately to strongly conical shell, concave sides, and aperture opened laterally to sublaterally. This species group comprises ten species, of which nine species are distributed mainly in the central to northern Annamite Ranges in Laos and central to northern Vietnam; one species is found in southern Myanmar (Fig. <xref ref-type="fig" rid="F2">2A</xref>, Table <xref ref-type="table" rid="T3">3</xref>).
                            </p></list-item><list-item><p><italic><tp:taxon-name><tp:taxon-name-part taxon-name-part-type="genus" reg="Clostophis">Clostophis</tp:taxon-name-part> <tp:taxon-name-part taxon-name-part-type="species" reg="bactrianus">bactrianus</tp:taxon-name-part></tp:taxon-name></italic> species group: with four or five strong apertural dentitions, absent to short tuba, and conical to slightly concave sides. This group consists of five species with disjunct distributions. Three species from southern China tend to have long denticles deeper inside the aperture, whereas the two species from Peninsular Malaysia tend to have short denticles situated near the apertural lip (Fig. <xref ref-type="fig" rid="F2">2A</xref>, Table <xref ref-type="table" rid="T3">3</xref>).
                            </p></list-item></list></tp:treatment-sec><tp:treatment-sec><!--Section generated to contain objects referenced in tp:taxon-treatment.--><table-wrap id="T4" position="float" orientation="portrait"><label>Table 4.</label><caption><p>Species list, diagnostic characters, and type localities of <italic><tp:taxon-name><tp:taxon-name-part taxon-name-part-type="genus" reg="Acinolaemus">Acinolaemus</tp:taxon-name-part></tp:taxon-name></italic> species. Numbers in species column refer to those in Fig. <xref ref-type="fig" rid="F2">2B</xref>. The superscript numbers indicate references: 1 = <xref ref-type="bibr" rid="B44">Thompson and Upatham (1997)</xref>; 2 = <xref ref-type="bibr" rid="B35">Schileyko (1998)</xref>; 3 = <xref ref-type="bibr" rid="B49">Vermeulen et al. (2007)</xref>; 4 = <xref ref-type="bibr" rid="B50">Vermeulen et al. (2019)</xref>; 5 = <xref ref-type="bibr" rid="B2">Changlom et al. (2019)</xref>; 6 = <xref ref-type="bibr" rid="B47">Tongkerd et al. (2024)</xref>; 7 = this study.</p></caption><table id="TID0ELWCI" rules="all"><tbody><tr><th rowspan="2" colspan="1">Species</th><th rowspan="2" colspan="1">Shell shape</th><th rowspan="2" colspan="1">Shell sculpture</th><th rowspan="1" colspan="3">Number of dentitions on</th><th rowspan="2" colspan="1">Palatal tubercle</th><th rowspan="2" colspan="1">Type locality</th></tr><tr><th rowspan="1" colspan="1">parietal wall</th><th rowspan="1" colspan="1">palatal wall</th><th rowspan="1" colspan="1">columellar wall</th></tr><tr><td rowspan="1" colspan="1">1. <italic><tp:taxon-name><tp:taxon-name-part taxon-name-part-type="genus" reg="Acinolaemus">A.</tp:taxon-name-part> <tp:taxon-name-part taxon-name-part-type="species" reg="cryptidentatus">cryptidentatus</tp:taxon-name-part></tp:taxon-name></italic><xref ref-type="bibr" rid="B2">Changlom et al., 2019</xref><sup>5,6,7</sup></td><td rowspan="1" colspan="1">conical, slightly concave side, no tuba</td><td rowspan="1" colspan="1">rectangular reticulation</td><td rowspan="1" colspan="1">3 (parietal, angular, infraparietal)</td><td rowspan="1" colspan="1">4 (3 palatals, basal)</td><td rowspan="1" colspan="1">1 columella</td><td rowspan="1" colspan="1">present</td><td rowspan="1" colspan="1">Thailand, Mae Hong Son</td></tr><tr><td rowspan="1" colspan="1">2. <italic><tp:taxon-name><tp:taxon-name-part taxon-name-part-type="genus" reg="Acinolaemus">A.</tp:taxon-name-part> <tp:taxon-name-part taxon-name-part-type="species" reg="dayanum">dayanum</tp:taxon-name-part></tp:taxon-name></italic> (Stoliczka, 1871)<sup>6</sup></td><td rowspan="1" colspan="1">concave-conical, no tuba</td><td rowspan="1" colspan="1">rectangular reticulation</td><td rowspan="1" colspan="1">3 (parietal, angular, infraparietal)</td><td rowspan="1" colspan="1">4 (3 palatals, basal)</td><td rowspan="1" colspan="1">1 columella</td><td rowspan="1" colspan="1">present</td><td rowspan="1" colspan="1">Myanmar, Mon</td></tr><tr><td rowspan="1" colspan="1">3. <italic><tp:taxon-name><tp:taxon-name-part taxon-name-part-type="genus" reg="Acinolaemus">A.</tp:taxon-name-part> <tp:taxon-name-part taxon-name-part-type="species" reg="mueangonensis">mueangonensis</tp:taxon-name-part></tp:taxon-name></italic><xref ref-type="bibr" rid="B2">Changlom et al., 2019</xref><sup>5,7</sup></td><td rowspan="1" colspan="1">conical, straight to concave side, no tuba</td><td rowspan="1" colspan="1">rectangular reticulation</td><td rowspan="1" colspan="1">3 (parietal, angular, infraparietal)</td><td rowspan="1" colspan="1">4 (3 palatals, basal)</td><td rowspan="1" colspan="1">1 or 2 columellae</td><td rowspan="1" colspan="1">present</td><td rowspan="1" colspan="1">Thailand, Chiang Mai</td></tr><tr><td rowspan="1" colspan="1">4. <italic><tp:taxon-name><tp:taxon-name-part taxon-name-part-type="genus" reg="Acinolaemus">A.</tp:taxon-name-part> <tp:taxon-name-part taxon-name-part-type="species" reg="ptychochilus">ptychochilus</tp:taxon-name-part></tp:taxon-name></italic> Thompson &amp; Upatham, 1997<sup>1,2,7</sup></td><td rowspan="1" colspan="1">conical, slightly concave side, no tuba</td><td rowspan="1" colspan="1">rectangular reticulation</td><td rowspan="1" colspan="1">3 (parietal, angular, infraparietal)</td><td rowspan="1" colspan="1">5 (4 palatals, basal)</td><td rowspan="1" colspan="1">3 (columellae)</td><td rowspan="1" colspan="1">present</td><td rowspan="1" colspan="1">Thailand, Chiang Mai</td></tr><tr><td rowspan="1" colspan="1">5. <italic><tp:taxon-name><tp:taxon-name-part taxon-name-part-type="genus" reg="Acinolaemus">A.</tp:taxon-name-part> <tp:taxon-name-part taxon-name-part-type="species" reg="corusticorus">corusticorus</tp:taxon-name-part></tp:taxon-name></italic>, sp. nov.<sup>7</sup></td><td rowspan="1" colspan="1">conical, slightly concave side, no tuba</td><td rowspan="1" colspan="1">rectangular reticulation</td><td rowspan="1" colspan="1">3 (parietal, angular, infraparietal)</td><td rowspan="1" colspan="1">3 or 4 palatals</td><td rowspan="1" colspan="1">2 (columellae)</td><td rowspan="1" colspan="1">present</td><td rowspan="1" colspan="1">Thailand, Tak</td></tr><tr><td rowspan="1" colspan="1">6. <italic><tp:taxon-name><tp:taxon-name-part taxon-name-part-type="genus" reg="Acinolaemus">A.</tp:taxon-name-part> <tp:taxon-name-part taxon-name-part-type="species" reg="rhamphodontis">rhamphodontis</tp:taxon-name-part></tp:taxon-name></italic> sp. nov.<sup>7</sup></td><td rowspan="1" colspan="1">depressed conical, concave side, long and descending tuba</td><td rowspan="1" colspan="1">rectangular reticulation</td><td rowspan="1" colspan="1">3 (parietal, angular, infraparietal)</td><td rowspan="1" colspan="1">3 (2 palatals, basal)</td><td rowspan="1" colspan="1">2 (columellae)</td><td rowspan="1" colspan="1">present</td><td rowspan="1" colspan="1">Thailand, Tak</td></tr><tr><td rowspan="1" colspan="1">7. <italic><tp:taxon-name><tp:taxon-name-part taxon-name-part-type="genus" reg="Acinolaemus">A.</tp:taxon-name-part> <tp:taxon-name-part taxon-name-part-type="species" reg="carcharodon">carcharodon</tp:taxon-name-part></tp:taxon-name></italic><xref ref-type="bibr" rid="B49">Vermeulen et al., 2007</xref><sup>4</sup></td><td rowspan="1" colspan="1">depressed conical, curved side, short descending tuba</td><td rowspan="1" colspan="1">prominent spiral striations</td><td rowspan="1" colspan="1">2 (parietal, angular)</td><td rowspan="1" colspan="1">2 (parietal, basal)</td><td rowspan="1" colspan="1">absent</td><td rowspan="1" colspan="1">absent</td><td rowspan="1" colspan="1">Vietnam, Kien Giang</td></tr><tr><td rowspan="1" colspan="1">8. <italic><tp:taxon-name><tp:taxon-name-part taxon-name-part-type="genus" reg="Acinolaemus">A.</tp:taxon-name-part> <tp:taxon-name-part taxon-name-part-type="species" reg="pyramidalis">pyramidalis</tp:taxon-name-part></tp:taxon-name></italic> (<xref ref-type="bibr" rid="B49">Vermeulen et al., 2007</xref>)<sup>3</sup></td><td rowspan="1" colspan="1">conical, slightly concave side, short and descending tuba</td><td rowspan="1" colspan="1">prominent spiral striations</td><td rowspan="1" colspan="1">2 (parietal, angular)</td><td rowspan="1" colspan="1">2 palatals</td><td rowspan="1" colspan="1">1 columella or absent</td><td rowspan="1" colspan="1">absent</td><td rowspan="1" colspan="1">Vietnam, Kien Giang</td></tr><tr><td rowspan="1" colspan="1">9. <italic><tp:taxon-name><tp:taxon-name-part taxon-name-part-type="genus" reg="Acinolaemus">A.</tp:taxon-name-part> <tp:taxon-name-part taxon-name-part-type="species" reg="rectus">rectus</tp:taxon-name-part></tp:taxon-name></italic><xref ref-type="bibr" rid="B50">Vermeulen et al., 2019</xref><sup>3</sup></td><td rowspan="1" colspan="1">conical, slightly concave side, short and ascending tuba</td><td rowspan="1" colspan="1">prominent spiral striations</td><td rowspan="1" colspan="1">2 (parietal, angular)</td><td rowspan="1" colspan="1">2 palatals</td><td rowspan="1" colspan="1">1 columella</td><td rowspan="1" colspan="1">absent</td><td rowspan="1" colspan="1">Cambodia, Kampot</td></tr><tr><td rowspan="1" colspan="1">10. <italic><tp:taxon-name><tp:taxon-name-part taxon-name-part-type="genus" reg="Acinolaemus">A.</tp:taxon-name-part> <tp:taxon-name-part taxon-name-part-type="species" reg="rhamphodon">rhamphodon</tp:taxon-name-part></tp:taxon-name></italic> Thompson &amp; Upatham, 1997<sup>1</sup></td><td rowspan="1" colspan="1">concave-conical, no tuba</td><td rowspan="1" colspan="1">prominent spiral striations</td><td rowspan="1" colspan="1">2 (parietal, angular)</td><td rowspan="1" colspan="1">2 palatals</td><td rowspan="1" colspan="1">1 columella</td><td rowspan="1" colspan="1">weak</td><td rowspan="1" colspan="1">Thailand, Chachoengsao</td></tr><tr><td rowspan="1" colspan="1">11. <italic><tp:taxon-name><tp:taxon-name-part taxon-name-part-type="genus" reg="Acinolaemus">A.</tp:taxon-name-part> <tp:taxon-name-part taxon-name-part-type="species" reg="stenopus">stenopus</tp:taxon-name-part></tp:taxon-name></italic> Thompson &amp; Upatham, 1997<sup>1</sup></td><td rowspan="1" colspan="1">conical, slightly concave side, no tuba</td><td rowspan="1" colspan="1">prominent spiral striations</td><td rowspan="1" colspan="1">2 (parietal, angular)</td><td rowspan="1" colspan="1">2 palatals</td><td rowspan="1" colspan="1">1 columella</td><td rowspan="1" colspan="1">present</td><td rowspan="1" colspan="1">Thailand, Chanthaburi</td></tr><tr><td rowspan="1" colspan="1">12. <italic><tp:taxon-name><tp:taxon-name-part taxon-name-part-type="genus" reg="Acinolaemus">A.</tp:taxon-name-part> <tp:taxon-name-part taxon-name-part-type="species" reg="colpodon">colpodon</tp:taxon-name-part></tp:taxon-name></italic> Thompson &amp; Upatham, 1997<sup>1</sup></td><td rowspan="1" colspan="1">conical, slightly concave side, long and ascending tuba</td><td rowspan="1" colspan="1">prominent spiral striations</td><td rowspan="1" colspan="1">1 angular</td><td rowspan="1" colspan="1">1 palatal</td><td rowspan="1" colspan="1">1 columella</td><td rowspan="1" colspan="1">weak</td><td rowspan="1" colspan="1">Thailand, Rayong</td></tr><tr><td rowspan="1" colspan="1">13. <italic><tp:taxon-name><tp:taxon-name-part taxon-name-part-type="genus" reg="Acinolaemus">A.</tp:taxon-name-part> <tp:taxon-name-part taxon-name-part-type="species" reg="sphinctinion">sphinctinion</tp:taxon-name-part></tp:taxon-name></italic> Thompson &amp; Upatham, 1997<sup>1</sup></td><td rowspan="1" colspan="1">conical, straight side, very short and ascending tuba</td><td rowspan="1" colspan="1">prominent spiral striations</td><td rowspan="1" colspan="1">2 (angulo-parietal, infraparietal)</td><td rowspan="1" colspan="1">2 palatals</td><td rowspan="1" colspan="1">1 columella</td><td rowspan="1" colspan="1">absent</td><td rowspan="1" colspan="1">Thailand, Pra Chuap Khiri Khan</td></tr></tbody></table></table-wrap></tp:treatment-sec><ref-list><ref id="B11"><mixed-citation xmlns:xlink="http://www.w3.org/1999/xlink" xlink:type="simple"><person-group><name name-style="western"><surname>Kobelt</surname><given-names>W</given-names></name></person-group> (<year>1902</year>) <source>Das Tierreich. Eine Zusammenstellung und Kennzeichnung der rezenten Tierformen. 16. Lieferung. <tp:taxon-name><tp:taxon-name-part taxon-name-part-type="phylum">Mollusca</tp:taxon-name-part></tp:taxon-name>. <tp:taxon-name><tp:taxon-name-part taxon-name-part-type="family">Cyclophoridae</tp:taxon-name-part></tp:taxon-name>.</source><publisher-name>Das Tierreich</publisher-name>, <publisher-loc>Berlin (R. Friedländer)</publisher-loc>, <size units="page">662 pp</size>. <ext-link xlink:href="https://biodiversitylibrary.org/page/1000211" ext-link-type="uri" xlink:type="simple">https://biodiversitylibrary.org/page/1000211</ext-link></mixed-citation></ref><ref id="B43"><mixed-citation xmlns:xlink="http://www.w3.org/1999/xlink" xlink:type="simple"><person-group><name name-style="western"><surname>Thiele</surname><given-names>J</given-names></name></person-group> (<year>1929</year> [1929–1935]) <source>Handbuch der systematischen Weichtierkunde.</source><publisher-name>Jena</publisher-name>, <publisher-loc>Gustav Fischer</publisher-loc>, <size units="page">1154 pp</size>. [pp. 1–376 (1929); pp. 377–778 (1931); pp. 779–1022 (1934); pp. 1023–1154, i–vi (1935)].</mixed-citation></ref><ref id="B21"><mixed-citation xmlns:xlink="http://www.w3.org/1999/xlink" xlink:type="simple"><person-group><name name-style="western"><surname>Páll-Gergely</surname><given-names>B</given-names></name><name name-style="western"><surname>Hunyadi</surname><given-names>A</given-names></name><name name-style="western"><surname>Grego</surname><given-names>J</given-names></name><name name-style="western"><surname>Reischütz</surname><given-names>A</given-names></name><name name-style="western"><surname>Buczkó</surname><given-names>K</given-names></name><name name-style="western"><surname>Vermeulen</surname><given-names>JJ</given-names></name></person-group> (<year>2020</year>) <article-title><italic><tp:taxon-name><tp:taxon-name-part taxon-name-part-type="genus">Clostophis</tp:taxon-name-part></tp:taxon-name></italic> Benson, 1860, is not a monotypic diplommatinid but a speciose hypselostomatid (<tp:taxon-name><tp:taxon-name-part taxon-name-part-type="class">Gastropoda</tp:taxon-name-part></tp:taxon-name>: <tp:taxon-name><tp:taxon-name-part taxon-name-part-type="suborder">Eupulmonata</tp:taxon-name-part></tp:taxon-name>), with descriptions of six new species.</article-title><source>The Raffles Bulletin of Zoology</source><volume>68</volume>: <fpage>350</fpage>–<lpage>368</lpage>. <ext-link xlink:href="10.26107/RBZ-2020-0052" ext-link-type="doi" xlink:type="simple">https://doi.org/10.26107/RBZ-2020-0052</ext-link></mixed-citation></ref><ref id="B17"><mixed-citation xmlns:xlink="http://www.w3.org/1999/xlink" xlink:type="simple"><person-group><name name-style="western"><surname>Páll-Gergely</surname><given-names>B</given-names></name><name name-style="western"><surname>Hunyadi</surname><given-names>A</given-names></name></person-group> (<year>2022</year>) <article-title>New and little-known species of <italic><tp:taxon-name><tp:taxon-name-part taxon-name-part-type="genus">Clostophis</tp:taxon-name-part></tp:taxon-name></italic> Benson, 1860 from Southeast Asia (<tp:taxon-name><tp:taxon-name-part taxon-name-part-type="class">Gastropoda</tp:taxon-name-part></tp:taxon-name>: <tp:taxon-name><tp:taxon-name-part taxon-name-part-type="suborder">Eupulmonata</tp:taxon-name-part></tp:taxon-name>: <tp:taxon-name><tp:taxon-name-part taxon-name-part-type="family">Hypselostomatidae</tp:taxon-name-part></tp:taxon-name>).</article-title><source>The Raffles Bulletin of Zoology</source><volume>70</volume>: <fpage>417</fpage>–<lpage>439</lpage>. <ext-link xlink:href="https://lkcnhm.nus.edu.sg/wp-content/uploads/sites/10/2022/09/rbz-2022-0023.pdf" ext-link-type="uri" xlink:type="simple">https://lkcnhm.nus.edu.sg/wp-content/uploads/sites/10/2022/09/rbz-2022-0023.pdf</ext-link></mixed-citation></ref><ref id="B32"><mixed-citation xmlns:xlink="http://www.w3.org/1999/xlink" xlink:type="simple"><person-group><name name-style="western"><surname>Preece</surname><given-names>RC</given-names></name><name name-style="western"><surname>White</surname><given-names>TS</given-names></name><name name-style="western"><surname>Raheem</surname><given-names>DC</given-names></name><name name-style="western"><surname>Ketchum</surname><given-names>H</given-names></name><name name-style="western"><surname>Ablett</surname><given-names>J</given-names></name><name name-style="western"><surname>Taylor</surname><given-names>H</given-names></name><name name-style="western"><surname>Webb</surname><given-names>K</given-names></name><name name-style="western"><surname>Naggs</surname><given-names>F</given-names></name></person-group> (<year>2022</year>) <article-title>William Benson and the origins of the golden age of malacology in British India: Biography, illustrated catalogue and evaluation of his molluscan types.</article-title><source>Tropical Natural History, Supplement</source><volume>6</volume>: <fpage>1</fpage>–<lpage>434</lpage>. <ext-link xlink:href="10.58837/tnh.22.6.257073" ext-link-type="doi" xlink:type="simple">https://doi.org/10.58837/tnh.22.6.257073</ext-link></mixed-citation></ref><ref id="B25"><mixed-citation xmlns:xlink="http://www.w3.org/1999/xlink" xlink:type="simple"><person-group><name name-style="western"><surname>Panha</surname><given-names>S</given-names></name><name name-style="western"><surname>Burch</surname><given-names>JB</given-names></name></person-group> (<year>2005</year>) An introduction to the microsnails of Thailand. Malacological Review 37/38(2004–2005): 1–155.</mixed-citation></ref><ref id="B4"><mixed-citation xmlns:xlink="http://www.w3.org/1999/xlink" xlink:type="simple"><person-group><name name-style="western"><surname>Collinge</surname><given-names>WE</given-names></name></person-group> (<year>1902</year>) <article-title>On the non-operculated land- and freshwater molluscs collected by the members of the “Skeat Expedition” in the Malay Peninsula, 1899–1900.</article-title><source>Journal of Malacology</source><volume>9</volume>(<issue>3</issue>): <fpage>71</fpage>–<lpage>95</lpage>. <ext-link xlink:href="10.1111/j.1469-7998.1902.tb08186.x" ext-link-type="doi" xlink:type="simple">https://doi.org/10.1111/j.1469-7998.1902.tb08186.x</ext-link></mixed-citation></ref><ref id="B48"><mixed-citation xmlns:xlink="http://www.w3.org/1999/xlink" xlink:type="simple"><person-group><name name-style="western"><surname>van Benthem Jutting</surname><given-names>WSS</given-names></name></person-group> (<year>1961</year>) <article-title>Additional new species and new localities of the family <tp:taxon-name><tp:taxon-name-part taxon-name-part-type="family">Vertiginidae</tp:taxon-name-part></tp:taxon-name> and the genera <italic><tp:taxon-name><tp:taxon-name-part taxon-name-part-type="genus">Oophana</tp:taxon-name-part></tp:taxon-name></italic> and <italic><tp:taxon-name><tp:taxon-name-part taxon-name-part-type="genus">Opisthostoma</tp:taxon-name-part></tp:taxon-name></italic> from Malaya.</article-title><source>Bulletin of the Raffles Museum</source><volume>26</volume>: <fpage>34</fpage>–<lpage>48</lpage>.</mixed-citation></ref><ref id="B24"><mixed-citation xmlns:xlink="http://www.w3.org/1999/xlink" xlink:type="simple"><person-group><name name-style="western"><surname>Panha</surname><given-names>S</given-names></name><name name-style="western"><surname>Burch</surname><given-names>JB</given-names></name></person-group> (<year>2002</year>) Two new genera of pupillid land snails from Thailand (<tp:taxon-name><tp:taxon-name-part taxon-name-part-type="infraclass">Pulmonata</tp:taxon-name-part></tp:taxon-name>: <tp:taxon-name><tp:taxon-name-part taxon-name-part-type="family">Pupillidae</tp:taxon-name-part></tp:taxon-name>: <tp:taxon-name><tp:taxon-name-part taxon-name-part-type="subfamily">Gastrocoptinae</tp:taxon-name-part></tp:taxon-name>). Malacological Review 31/32 [1998–1999] (2): 143–153. <ext-link xlink:href="10.58837/tnh.2.1.102860" ext-link-type="doi" xlink:type="simple">https://doi.org/10.58837/tnh.2.1.102860</ext-link></mixed-citation></ref><ref id="B18"><mixed-citation xmlns:xlink="http://www.w3.org/1999/xlink" xlink:type="simple"><person-group><name name-style="western"><surname>Páll-Gergely</surname><given-names>B</given-names></name><name name-style="western"><surname>Hunyadi</surname><given-names>A</given-names></name><name name-style="western"><surname>Jochum</surname><given-names>A</given-names></name><name name-style="western"><surname>Asami</surname><given-names>T</given-names></name></person-group> (<year>2015</year>) <article-title>Seven new hypselostomatid species from China, including some of the world’s smallest land snails (<tp:taxon-name><tp:taxon-name-part taxon-name-part-type="class">Gastropoda</tp:taxon-name-part></tp:taxon-name>, <tp:taxon-name><tp:taxon-name-part taxon-name-part-type="infraclass">Pulmonata</tp:taxon-name-part></tp:taxon-name>, <tp:taxon-name><tp:taxon-name-part taxon-name-part-type="suborder">Orthurethra</tp:taxon-name-part></tp:taxon-name>).</article-title><source>ZooKeys</source><volume>523</volume>: <fpage>31</fpage>–<lpage>62</lpage>. <ext-link xlink:href="10.3897/zookeys.523.6114" ext-link-type="doi" xlink:type="simple">https://doi.org/10.3897/zookeys.523.6114</ext-link></mixed-citation></ref><ref id="B19"><mixed-citation xmlns:xlink="http://www.w3.org/1999/xlink" xlink:type="simple"><person-group><name name-style="western"><surname>Páll-Gergely</surname><given-names>B</given-names></name><name name-style="western"><surname>Jochum</surname><given-names>A</given-names></name><name name-style="western"><surname>Asami</surname><given-names>T</given-names></name></person-group> (<year>2017</year>) <article-title>Three new species and a new genus of <tp:taxon-name><tp:taxon-name-part taxon-name-part-type="family">Hypselostomatidae</tp:taxon-name-part></tp:taxon-name> (<tp:taxon-name><tp:taxon-name-part taxon-name-part-type="class">Gastropoda</tp:taxon-name-part></tp:taxon-name>: <tp:taxon-name><tp:taxon-name-part taxon-name-part-type="infraclass">Pulmonata</tp:taxon-name-part></tp:taxon-name>) from Cong Troi Cave, Northern Vietnam.</article-title><source>Acta Zoologica Academiae Scientiarum Hungaricae</source><volume>63</volume>(<issue>3</issue>): <fpage>327</fpage>–<lpage>341</lpage>. <ext-link xlink:href="10.17109/AZH.63.3.327.2017" ext-link-type="doi" xlink:type="simple">https://doi.org/10.17109/AZH.63.3.327.2017</ext-link></mixed-citation></ref><ref id="B41"><mixed-citation xmlns:xlink="http://www.w3.org/1999/xlink" xlink:type="simple"><person-group><name name-style="western"><surname>Sutcharit</surname><given-names>C</given-names></name><name name-style="western"><surname>Thi</surname><given-names>S</given-names></name><name name-style="western"><surname>Chantha</surname><given-names>N</given-names></name><name name-style="western"><surname>Chourn</surname><given-names>P</given-names></name><name name-style="western"><surname>Sophea</surname><given-names>C</given-names></name><name name-style="western"><surname>Jeratthitikul</surname><given-names>E</given-names></name><name name-style="western"><surname>Pholyotha</surname><given-names>A</given-names></name><name name-style="western"><surname>Siriwut</surname><given-names>W</given-names></name><name name-style="western"><surname>Srisonchai</surname><given-names>R</given-names></name><name name-style="western"><surname>Panha</surname><given-names>S</given-names></name></person-group> (<year>2025</year>) <article-title>First record of the microsnail genus <italic><tp:taxon-name><tp:taxon-name-part taxon-name-part-type="genus">Clostophis</tp:taxon-name-part></tp:taxon-name></italic> Benson, 1860 (<tp:taxon-name><tp:taxon-name-part taxon-name-part-type="suborder">Eupulmonata</tp:taxon-name-part></tp:taxon-name>: <tp:taxon-name><tp:taxon-name-part taxon-name-part-type="superfamily">Pupilloidea</tp:taxon-name-part></tp:taxon-name>) from Cambodia, with description of a new species.</article-title><source>Journal of Conchology</source><volume>45</volume>(<issue>3</issue>): <fpage>450</fpage>–<lpage>457</lpage>. <ext-link xlink:href="10.61733/jconch/4538" ext-link-type="doi" xlink:type="simple">https://doi.org/10.61733/jconch/4538</ext-link></mixed-citation></ref><ref id="B44"><mixed-citation xmlns:xlink="http://www.w3.org/1999/xlink" xlink:type="simple"><person-group><name name-style="western"><surname>Thompson</surname><given-names>FG</given-names></name><name name-style="western"><surname>Upatham</surname><given-names>S</given-names></name></person-group> (<year>1997</year>) <article-title>Vertiginid land snails from Thailand (<tp:taxon-name><tp:taxon-name-part taxon-name-part-type="class">Gastropoda</tp:taxon-name-part></tp:taxon-name>, <tp:taxon-name><tp:taxon-name-part taxon-name-part-type="infraclass">Pulmonata</tp:taxon-name-part></tp:taxon-name>, <tp:taxon-name><tp:taxon-name-part taxon-name-part-type="superfamily">Pupilloidea</tp:taxon-name-part></tp:taxon-name>).</article-title><source>Bulletin of the Florida State Museum Biological Sciences</source><volume>39</volume>(<issue>7</issue>): <fpage>221</fpage>–<lpage>245</lpage>. <ext-link xlink:href="10.58782/flmnh.lecm3617" ext-link-type="doi" xlink:type="simple">https://doi.org/10.58782/flmnh.lecm3617</ext-link></mixed-citation></ref><ref id="B35"><mixed-citation xmlns:xlink="http://www.w3.org/1999/xlink" xlink:type="simple"><person-group><name name-style="western"><surname>Schileyko</surname><given-names>AA</given-names></name></person-group> (<year>1998</year>) Treatise on Recent terrestrial pulmonate molluscs. Part 2. <tp:taxon-name><tp:taxon-name-part taxon-name-part-type="family">Gastrocoptidae</tp:taxon-name-part></tp:taxon-name>, <tp:taxon-name><tp:taxon-name-part taxon-name-part-type="family">Hypselostomatidae</tp:taxon-name-part></tp:taxon-name>, <tp:taxon-name><tp:taxon-name-part taxon-name-part-type="family">Vertiginidae</tp:taxon-name-part></tp:taxon-name>, <tp:taxon-name><tp:taxon-name-part taxon-name-part-type="family">Truncatellinidae</tp:taxon-name-part></tp:taxon-name>, <tp:taxon-name><tp:taxon-name-part taxon-name-part-type="family">Pachnodidae</tp:taxon-name-part></tp:taxon-name>, <tp:taxon-name><tp:taxon-name-part taxon-name-part-type="family">Enidae</tp:taxon-name-part></tp:taxon-name>, <tp:taxon-name><tp:taxon-name-part taxon-name-part-type="family">Sagdidae</tp:taxon-name-part></tp:taxon-name>. Ruthenica (Supplement 2): 129–261.</mixed-citation></ref><ref id="B49"><mixed-citation xmlns:xlink="http://www.w3.org/1999/xlink" xlink:type="simple"><person-group><name name-style="western"><surname>Vermeulen</surname><given-names>JJ</given-names></name><name name-style="western"><surname>Phung</surname><given-names>LC</given-names></name><name name-style="western"><surname>Truong</surname><given-names>QT</given-names></name></person-group> (<year>2007</year>) <article-title>New species of terrestrial molluscs (<tp:taxon-name><tp:taxon-name-part taxon-name-part-type="subclass">Caenogastropoda</tp:taxon-name-part></tp:taxon-name>, <tp:taxon-name><tp:taxon-name-part taxon-name-part-type="family">Pupinidae</tp:taxon-name-part></tp:taxon-name> &amp; <tp:taxon-name><tp:taxon-name-part taxon-name-part-type="infraclass">Pulmonata</tp:taxon-name-part></tp:taxon-name>, <tp:taxon-name><tp:taxon-name-part taxon-name-part-type="family">Vertiginidae</tp:taxon-name-part></tp:taxon-name>) of the Hon Chong – Ha Tien limestone hills, Southern Vietnam.</article-title><source>Basteria</source><volume>71</volume>: <fpage>81</fpage>–<lpage>92</lpage>. <ext-link xlink:href="https://natuurtijdschriften.nl/pub/597339" ext-link-type="uri" xlink:type="simple">https://natuurtijdschriften.nl/pub/597339</ext-link></mixed-citation></ref><ref id="B50"><mixed-citation xmlns:xlink="http://www.w3.org/1999/xlink" xlink:type="simple"><person-group><name name-style="western"><surname>Vermeulen</surname><given-names>JJ</given-names></name><name name-style="western"><surname>Luu</surname><given-names>HT</given-names></name><name name-style="western"><surname>Theary</surname><given-names>K</given-names></name><name name-style="western"><surname>Anker</surname><given-names>K</given-names></name></person-group> (<year>2019</year>) <article-title>New species of land snails (<tp:taxon-name><tp:taxon-name-part taxon-name-part-type="phylum">Mollusca</tp:taxon-name-part></tp:taxon-name>: <tp:taxon-name><tp:taxon-name-part taxon-name-part-type="class">Gastropoda</tp:taxon-name-part></tp:taxon-name>: <tp:taxon-name><tp:taxon-name-part taxon-name-part-type="subclass">Caenogastropoda</tp:taxon-name-part></tp:taxon-name> and <tp:taxon-name><tp:taxon-name-part taxon-name-part-type="infraclass">Pulmonata</tp:taxon-name-part></tp:taxon-name>) of the Mekong Delta limestone hills (Cambodia, Vietnam).</article-title><source>Folia Malacologica</source><volume>27</volume>(<issue>1</issue>): <fpage>7</fpage>–<lpage>41</lpage>. <ext-link xlink:href="10.12657/folmal.027.001" ext-link-type="doi" xlink:type="simple">https://doi.org/10.12657/folmal.027.001</ext-link></mixed-citation></ref><ref id="B2"><mixed-citation xmlns:xlink="http://www.w3.org/1999/xlink" xlink:type="simple"><person-group><name name-style="western"><surname>Changlom</surname><given-names>B</given-names></name><name name-style="western"><surname>Chan-ard</surname><given-names>T</given-names></name><name name-style="western"><surname>Dumrongrojwattana</surname><given-names>P</given-names></name></person-group> (<year>2019</year>) <article-title>Two new species of the genus <italic><tp:taxon-name><tp:taxon-name-part taxon-name-part-type="genus">Acinolaemus</tp:taxon-name-part></tp:taxon-name></italic> (<tp:taxon-name><tp:taxon-name-part taxon-name-part-type="infraclass">Pulmonata</tp:taxon-name-part></tp:taxon-name>: <tp:taxon-name><tp:taxon-name-part taxon-name-part-type="family">Pupillidae</tp:taxon-name-part></tp:taxon-name>) from Thailand.</article-title><source>Thailand Natural History Museum Journal</source><volume>13</volume>(<issue>2</issue>): <fpage>155</fpage>–<lpage>161</lpage>. <ext-link xlink:href="https://journal.nsm.or.th/en/node/175" ext-link-type="uri" xlink:type="simple">https://journal.nsm.or.th/en/node/175</ext-link></mixed-citation></ref><ref id="B47"><mixed-citation xmlns:xlink="http://www.w3.org/1999/xlink" xlink:type="simple"><person-group><name name-style="western"><surname>Tongkerd</surname><given-names>P</given-names></name><name name-style="western"><surname>Lwin</surname><given-names>N</given-names></name><name name-style="western"><surname>Páll-Gergely</surname><given-names>B</given-names></name><name name-style="western"><surname>Chanabun</surname><given-names>R</given-names></name><name name-style="western"><surname>Pholyotha</surname><given-names>A</given-names></name><name name-style="western"><surname>Prasankok</surname><given-names>P</given-names></name><name name-style="western"><surname>Seesamut</surname><given-names>T</given-names></name><name name-style="western"><surname>Siriwut</surname><given-names>W</given-names></name><name name-style="western"><surname>Srisonchai</surname><given-names>R</given-names></name><name name-style="western"><surname>Sutcharit</surname><given-names>C</given-names></name><name name-style="western"><surname>Panha</surname><given-names>S</given-names></name></person-group> (<year>2024</year>) <article-title>Contributions of a small collection of terrestrial microsnails (<tp:taxon-name><tp:taxon-name-part taxon-name-part-type="superfamily">Pupilloidea</tp:taxon-name-part></tp:taxon-name>, <tp:taxon-name><tp:taxon-name-part taxon-name-part-type="family">Hypselostomatidae</tp:taxon-name-part></tp:taxon-name>) from Myanmar with description of three new species.</article-title><source>ZooKeys</source><volume>1195</volume>: <fpage>157</fpage>–<lpage>197</lpage>. <ext-link xlink:href="10.3897/zookeys.1195.112112" ext-link-type="doi" xlink:type="simple">https://doi.org/10.3897/zookeys.1195.112112</ext-link></mixed-citation></ref></ref-list></tp:taxon-treatment>
