# Supplementary material for: ﻿The microsnail genera Clostophis and Acinolaemus (Eupulmonata, Pupilloidea, Hypselostomatidae) from central Thailand, with description of three new species
Source: Zookeys. 2025 Nov 3;1258:35–71. doi: 10.3897/zookeys.1258.162797 (PMC12603646; doi:10.3897/zookeys.1258.162797)
Supplement: XML Treatment for Clostophis proboscideus [file zookeys.1258.162797-treatment2.xml]

<!DOCTYPE tp:taxon-treatment
  PUBLIC "-//TaxonX//DTD Taxonomic Treatment Publishing DTD v0 20100105//EN" "tax-treatment-NSO.dtd">
<tp:taxon-treatment xmlns:tp="http://www.plazi.org/taxpub"><tp:treatment-meta><kwd-group><label>Taxon classification</label><kwd>
                <named-content content-type="kingdom">Animalia</named-content>
              </kwd><kwd>
                <named-content content-type="order">Stylommatophora</named-content>
              </kwd><kwd>
                <named-content content-type="family">Hypselostomatidae</named-content>
              </kwd></kwd-group><mixed-citation publication-type="journal"><person-group><name><surname>Tongkerd</surname><given-names>Piyoros</given-names></name><name><surname>Janjai</surname><given-names>Teerangkul</given-names></name><name><surname>Pholyotha</surname><given-names>Arthit</given-names></name><name><surname>Gojšina</surname><given-names>Vukašin</given-names></name><name><surname>Panha</surname><given-names>Somsak</given-names></name><name><surname>Sutcharit</surname><given-names>Chirasak</given-names></name></person-group><article-title>﻿The microsnail genera <italic><tp:taxon-name><tp:taxon-name-part taxon-name-part-type="genus" reg="Clostophis">Clostophis</tp:taxon-name-part></tp:taxon-name></italic> and <italic><tp:taxon-name><tp:taxon-name-part taxon-name-part-type="genus" reg="Acinolaemus">Acinolaemus</tp:taxon-name-part></tp:taxon-name></italic> (<tp:taxon-name><tp:taxon-name-part taxon-name-part-type="suborder">Eupulmonata</tp:taxon-name-part></tp:taxon-name>, <tp:taxon-name><tp:taxon-name-part taxon-name-part-type="superfamily">Pupilloidea</tp:taxon-name-part></tp:taxon-name>, <tp:taxon-name><tp:taxon-name-part taxon-name-part-type="family">Hypselostomatidae</tp:taxon-name-part></tp:taxon-name>) from central Thailand, with description of three new species</article-title><source>Zookeys</source><day>03</day><month>11</month><year>2025</year><volume>1258</volume><fpage>35</fpage><lpage>71</lpage><pub-id pub-id-type="doi">10.3897/zookeys.1258.162797</pub-id></mixed-citation></tp:treatment-meta><tp:nomenclature><label>﻿</label><tp:taxon-name><object-id xmlns:xlink="http://www.w3.org/1999/xlink" content-type="arpha" xlink:type="simple">523EAF63-BD27-5CC3-823F-0ECAC475A586</object-id>
              <tp:taxon-name-part taxon-name-part-type="genus" reg="Clostophis">Clostophis</tp:taxon-name-part>
              <tp:taxon-name-part taxon-name-part-type="species" reg="proboscideus">proboscideus</tp:taxon-name-part>
            </tp:taxon-name><tp:taxon-authority>(Panha &amp; Burch, 2002)</tp:taxon-authority><xref ref-type="fig" rid="F3">Figs 3</xref><xref ref-type="fig" rid="F4">, 4</xref><xref ref-type="fig" rid="F5">, 5</xref><xref ref-type="table" rid="T3">, Table 3</xref><tp:nomenclature-citation-list><tp:nomenclature-citation><tp:taxon-name>
                  <tp:taxon-name-part taxon-name-part-type="genus" reg="Montapiculus">Montapiculus</tp:taxon-name-part> <tp:taxon-name-part taxon-name-part-type="species" reg="proboscidea">proboscidea</tp:taxon-name-part></tp:taxon-name><comment>Panha &amp; Burch, 2002 [1999]: 148, figs 4–7. Type locality: Teppratan mountain, Nakornsawan Province. <xref ref-type="bibr" rid="B25">Panha and Burch 2005</xref>: 109, fig. 94.</comment></tp:nomenclature-citation><tp:nomenclature-citation><tp:taxon-name>
                  <tp:taxon-name-part taxon-name-part-type="genus" reg="Clostophis">Clostophis</tp:taxon-name-part> <tp:taxon-name-part taxon-name-part-type="species" reg="proboscideus">proboscideus</tp:taxon-name-part></tp:taxon-name><comment>—<xref ref-type="bibr" rid="B21">Páll-Gergely et al. 2020</xref>: 364, figs 1j, 3b.</comment></tp:nomenclature-citation></tp:nomenclature-citation-list></tp:nomenclature><tp:treatment-sec sec-type="material" id="SECID0ETGAI"><title>Material examined.</title><p><bold><italic>Holotype</italic>.</bold> Thailand • Wat Khao Huai Lung (former Teppratan mountain), Ban Daen, Banphot Phisai District, Nakhon Sawan Province; <named-content xmlns:xlink="http://www.w3.org/1999/xlink" content-type="dwc:verbatimCoordinates" xlink:type="simple"><named-content content-type="geo-json" specific-use="{&#34;type&#34;:&#34;Point&#34;,&#34;coordinates&#34;:[99.873111,15.926500]}" id="NCID0EBHAI" xlink:type="simple">15°55'35.4"N, 99°52'23.2"</named-content></named-content>E; S. Panha leg.; <named-content xmlns:xlink="http://www.w3.org/1999/xlink" content-type="dwc:institutional_code" xlink:title="Chulalongkorn University" xlink:href="http://grbio.org/institution/chulalongkorn-university" xlink:type="simple">CUMZ</named-content> 14458 (former Ver-079). <bold><italic>Paratypes</italic>.</bold> Thailand • 2 shells (Fig. <xref ref-type="fig" rid="F3">3A–C</xref>); same data as for holotype; <named-content xmlns:xlink="http://www.w3.org/1999/xlink" content-type="dwc:institutional_code" xlink:title="Chulalongkorn University" xlink:href="http://grbio.org/institution/chulalongkorn-university" xlink:type="simple">CUMZ</named-content> 14457 (former Ver-080).</p><fig id="F3" position="float" orientation="portrait"><object-id xmlns:xlink="http://www.w3.org/1999/xlink" content-type="doi" xlink:type="simple">10.3897/zookeys.1258.162797.figure3</object-id><object-id xmlns:xlink="http://www.w3.org/1999/xlink" content-type="arpha" xlink:type="simple">DD84D4BB-0F06-5760-A893-845B8B5A8658</object-id><label>Figure 3.</label><caption><p><italic><tp:taxon-name><tp:taxon-name-part taxon-name-part-type="genus" reg="Clostophis">Clostophis</tp:taxon-name-part> <tp:taxon-name-part taxon-name-part-type="species" reg="proboscideus">proboscideus</tp:taxon-name-part></tp:taxon-name></italic>, paratype <named-content xmlns:xlink="http://www.w3.org/1999/xlink" content-type="dwc:institutional_code" xlink:title="Chulalongkorn University" xlink:href="http://grbio.org/institution/chulalongkorn-university" xlink:type="simple">CUMZ</named-content> 14457 (former Ver-080) from the type locality. A. Shell from different angles and showing enlarged aperture; B. Protoconch and earlier whorl sculptures; C. Shell from different angles and showing enlarged aperture. Note: the aperture of this shell was broken during the <abbrev xmlns:xlink="http://www.w3.org/1999/xlink" xlink:title="scanning electron microscopy" id="ABBRID0ENIAI" xlink:type="simple">SEM</abbrev> imaging process.</p></caption><graphic xmlns:xlink="http://www.w3.org/1999/xlink" xlink:href="zookeys-1258-035_article-162797__-g003.jpg" position="float" orientation="portrait" xlink:type="simple" id="oo_1456491.jpg"><uri content-type="original_file" xlink:type="simple">https://binary.pensoft.net/fig/1456491</uri></graphic></fig></tp:treatment-sec><tp:treatment-sec sec-type="material" id="SECID0EWIAI"><title>Other material.</title><p>Thailand • 2 shells (Fig. <xref ref-type="fig" rid="F4">4A–C</xref>); Wat Khao Huai Lung (former Teppratan mountain), Ban Daen, Banphot Phisai District, Nakhon Sawan Province; <named-content xmlns:xlink="http://www.w3.org/1999/xlink" content-type="dwc:verbatimCoordinates" xlink:type="simple"><named-content content-type="geo-json" specific-use="{&#34;type&#34;:&#34;Point&#34;,&#34;coordinates&#34;:[99.873111,15.926500]}" id="NCID0EDJAI" xlink:type="simple">15°55'35.4"N, 99°52'23.2"E</named-content></named-content>; P. Tongkerd leg.; <named-content xmlns:xlink="http://www.w3.org/1999/xlink" content-type="dwc:institutional_code" xlink:title="Chulalongkorn University" xlink:href="http://grbio.org/institution/chulalongkorn-university" xlink:type="simple">CUMZ</named-content> 14456. • 2 shells + 2 juveniles; Wat Tham Bo Ya, Nong Krot, Mueang Nakhon Sawan District, Nakhon Sawan Province; <named-content xmlns:xlink="http://www.w3.org/1999/xlink" content-type="dwc:verbatimCoordinates" xlink:type="simple"><named-content content-type="geo-json" specific-use="{&#34;type&#34;:&#34;Point&#34;,&#34;coordinates&#34;:[99.946028,15.730472]}" id="NCID0EPJAI" xlink:type="simple">15°43'49.7"N, 99°56'45.7"</named-content></named-content>E; P. Tongkerd leg.; <named-content xmlns:xlink="http://www.w3.org/1999/xlink" content-type="dwc:institutional_code" xlink:title="Chulalongkorn University" xlink:href="http://grbio.org/institution/chulalongkorn-university" xlink:type="simple">CUMZ</named-content> 14465. • 4 shells + 1 juvenile (Fig. <xref ref-type="fig" rid="F5">5A–D</xref>); Khao Pathawee, Taluk Du, Thap Than District, Uthai Thani Province; <named-content xmlns:xlink="http://www.w3.org/1999/xlink" content-type="dwc:verbatimCoordinates" xlink:type="simple"><named-content content-type="geo-json" specific-use="{&#34;type&#34;:&#34;Point&#34;,&#34;coordinates&#34;:[99.758417,15.473667]}" id="NCID0E6JAI" xlink:type="simple">15°28'25.2"N, 99°45'30.3"E</named-content></named-content>; P. Tongkerd leg.; <named-content xmlns:xlink="http://www.w3.org/1999/xlink" content-type="dwc:institutional_code" xlink:title="Chulalongkorn University" xlink:href="http://grbio.org/institution/chulalongkorn-university" xlink:type="simple">CUMZ</named-content> 14429. • 105 shells + 8 juveniles; same collection data as preceding; <named-content xmlns:xlink="http://www.w3.org/1999/xlink" content-type="dwc:institutional_code" xlink:title="Chulalongkorn University" xlink:href="http://grbio.org/institution/chulalongkorn-university" xlink:type="simple">CUMZ</named-content> 14463. • 4 shells; Phu Toei, Huai Khamin, Dan Chang District, Suphan Buri Province; S. Panha leg.; <named-content xmlns:xlink="http://www.w3.org/1999/xlink" content-type="dwc:institutional_code" xlink:title="Chulalongkorn University" xlink:href="http://grbio.org/institution/chulalongkorn-university" xlink:type="simple">CUMZ</named-content> 15351.</p><fig id="F4" position="float" orientation="portrait"><object-id xmlns:xlink="http://www.w3.org/1999/xlink" content-type="doi" xlink:type="simple">10.3897/zookeys.1258.162797.figure4</object-id><object-id xmlns:xlink="http://www.w3.org/1999/xlink" content-type="arpha" xlink:type="simple">D681D37A-78F0-5177-AF38-C61F79A4CC35</object-id><label>Figure 4.</label><caption><p><italic><tp:taxon-name><tp:taxon-name-part taxon-name-part-type="genus" reg="Clostophis">Clostophis</tp:taxon-name-part> <tp:taxon-name-part taxon-name-part-type="species" reg="proboscideus">proboscideus</tp:taxon-name-part></tp:taxon-name></italic>, topotype <named-content xmlns:xlink="http://www.w3.org/1999/xlink" content-type="dwc:institutional_code" xlink:title="Chulalongkorn University" xlink:href="http://grbio.org/institution/chulalongkorn-university" xlink:type="simple">CUMZ</named-content> 14456 from the type locality showing variation in shell shape and sculpture. A. Shell with dense spiral striae sculpture; B. Protoconch and earlier whorl sculptures; C. Shell with conical spire with strong spiral striae and radial ridges.</p></caption><graphic xmlns:xlink="http://www.w3.org/1999/xlink" xlink:href="zookeys-1258-035_article-162797__-g004.jpg" position="float" orientation="portrait" xlink:type="simple" id="oo_1456492.jpg"><uri content-type="original_file" xlink:type="simple">https://binary.pensoft.net/fig/1456492</uri></graphic></fig><fig id="F5" position="float" orientation="portrait"><object-id xmlns:xlink="http://www.w3.org/1999/xlink" content-type="doi" xlink:type="simple">10.3897/zookeys.1258.162797.figure5</object-id><object-id xmlns:xlink="http://www.w3.org/1999/xlink" content-type="arpha" xlink:type="simple">063053A1-137E-5636-946A-841C94A7B783</object-id><label>Figure 5.</label><caption><p><italic><tp:taxon-name><tp:taxon-name-part taxon-name-part-type="genus" reg="Clostophis">Clostophis</tp:taxon-name-part> <tp:taxon-name-part taxon-name-part-type="species" reg="proboscideus">proboscideus</tp:taxon-name-part></tp:taxon-name></italic>, specimen <named-content xmlns:xlink="http://www.w3.org/1999/xlink" content-type="dwc:institutional_code" xlink:title="Chulalongkorn University" xlink:href="http://grbio.org/institution/chulalongkorn-university" xlink:type="simple">CUMZ</named-content> 14429 from Khao Pathawee, Uthai Thani Province, intra population variation in basal lamella. A. Specimen with prominent infrapalatal plica; B. Specimen with low but noticeable infrapalatal plica; C. Specimen with inconspicuous infrapalatal plica; D. Specimens without infrapalatal plica. White arrowhead indicates position of infrapalatal plica.</p></caption><graphic xmlns:xlink="http://www.w3.org/1999/xlink" xlink:href="zookeys-1258-035_article-162797__-g005.jpg" position="float" orientation="portrait" xlink:type="simple" id="oo_1456493.jpg"><uri content-type="original_file" xlink:type="simple">https://binary.pensoft.net/fig/1456493</uri></graphic></fig></tp:treatment-sec><tp:treatment-sec sec-type="diagnosis" id="SECID0EIMAI"><title>Diagnosis.</title><p>Shell concave-conical and with long and descending tuba. Apertural dentition with one parietal lamella and one weak palatal plica. Umbilicus wide.</p></tp:treatment-sec><tp:treatment-sec sec-type="description" id="SECID0ENMAI"><title>Description.</title><p>Shell concave-conical, colourless; growing regularly; last whorl slightly expanded. Shell height 1.7–1.9 mm (including tuba) and shell width 1.6–1.7 mm. Apex large and rounded; protoconch ~1½ whorls, pitted and with very narrow spiral striae. Whorls ~4½–5 (excluding tuba), rounded and convex; suture wide and deep. Shell surface with strong, elevated and rather equidistant spiral striae (18–22 on body whorl in frontal view), and crossed with weak to strong and irregular radial growth lines. Sometimes growth lines on earlier whorls strong, thus making reticulated surface. Penultimate whorl seemingly sunken into last whorl. Last whorl slightly shouldered to rounded; tuba long, ~¼ whorl, strongly descending, curving and slightly twisted. Aperture subovate, open ventrally to subventrally; peristome thin, slightly expanded and with weak depression on parietal side. Apertural dentitions two: parietal lamella relatively strong, high, and situated near apertural lip; palatal plica moderate, low, and situated slightly deeper inside aperture (infrapalatal plica occasionally present). Umbilicus widely opened, occupies ~½ of shell width and showing all preceding whorls.</p></tp:treatment-sec><tp:treatment-sec sec-type="Differential diagnosis" id="SECID0ESMAI"><title>Differential diagnosis.</title><p><italic><tp:taxon-name><tp:taxon-name-part taxon-name-part-type="genus" reg="Clostophis">Clostophis</tp:taxon-name-part> <tp:taxon-name-part taxon-name-part-type="species" reg="proboscideus">proboscideus</tp:taxon-name-part></tp:taxon-name></italic> differs from <italic><tp:taxon-name><tp:taxon-name-part taxon-name-part-type="genus" reg="Clostophis">C.</tp:taxon-name-part> <tp:taxon-name-part taxon-name-part-type="species" reg="sankeyi">sankeyi</tp:taxon-name-part></tp:taxon-name></italic> and <italic><tp:taxon-name><tp:taxon-name-part taxon-name-part-type="genus" reg="Clostophis">C.</tp:taxon-name-part> <tp:taxon-name-part taxon-name-part-type="species" reg="yoga">yoga</tp:taxon-name-part></tp:taxon-name></italic> Páll-Gergely &amp; Hunyadi, 2022 by having more numerous and more tightly coiled whorls, lower spire, and wider umbilicus. Meanwhile, <italic><tp:taxon-name><tp:taxon-name-part taxon-name-part-type="genus" reg="Clostophis">C.</tp:taxon-name-part> <tp:taxon-name-part taxon-name-part-type="species" reg="sankeyi">sankeyi</tp:taxon-name-part></tp:taxon-name></italic> has weaker spiral striations, and <italic><tp:taxon-name><tp:taxon-name-part taxon-name-part-type="genus" reg="Clostophis">C.</tp:taxon-name-part> <tp:taxon-name-part taxon-name-part-type="species" reg="yoga">yoga</tp:taxon-name-part></tp:taxon-name></italic> possesses no apertural dentition, has a narrower umbilicus (&lt; 1/3 of shell width), and with spiral striations throughout the protoconch (<xref ref-type="bibr" rid="B1">Benson 1860</xref>; <xref ref-type="bibr" rid="B17">Páll-Gergely and Hunyadi 2022</xref>; <xref ref-type="bibr" rid="B32">Preece et al. 2022</xref>).</p><p><italic><tp:taxon-name><tp:taxon-name-part taxon-name-part-type="genus" reg="Clostophis">Clostophis</tp:taxon-name-part> <tp:taxon-name-part taxon-name-part-type="species" reg="proboscideus">proboscideus</tp:taxon-name-part></tp:taxon-name></italic> differs from the long and descending tuba morphs of <italic><tp:taxon-name><tp:taxon-name-part taxon-name-part-type="genus" reg="Clostophis">C.</tp:taxon-name-part> <tp:taxon-name-part taxon-name-part-type="species" reg="multiformis">multiformis</tp:taxon-name-part></tp:taxon-name></italic> Páll-Gergely &amp; Reischütz, 2020 and <italic><tp:taxon-name><tp:taxon-name-part taxon-name-part-type="genus" reg="Clostophis">C.</tp:taxon-name-part> <tp:taxon-name-part taxon-name-part-type="species" reg="laidlawi">laidlawi</tp:taxon-name-part></tp:taxon-name></italic> by having a concave-conical shape, wider umbilicus, aperture opening ventrally to subventrally, spiral striations appearing at late stage of protoconch, and with two apertural dentitions (parietal and palatal). In comparison, these two latter species possess conical shells with straight sides, apertures opened sublaterally, narrow umbilicus, and with spiral striations throughout the protoconch. In addition, <italic><tp:taxon-name><tp:taxon-name-part taxon-name-part-type="genus" reg="Clostophis">C.</tp:taxon-name-part> <tp:taxon-name-part taxon-name-part-type="species" reg="multiformis">multiformis</tp:taxon-name-part></tp:taxon-name></italic> has only a parietal lamella, while <italic><tp:taxon-name><tp:taxon-name-part taxon-name-part-type="genus" reg="Clostophis">C.</tp:taxon-name-part> <tp:taxon-name-part taxon-name-part-type="species" reg="laidlawi">laidlawi</tp:taxon-name-part></tp:taxon-name></italic> possesses five apertural dentitions (parietal, angular, upper palatal, lower palatal, and columellar) (<xref ref-type="bibr" rid="B4">Collinge 1902</xref>; <xref ref-type="bibr" rid="B48">van Benthem Jutting 1961</xref>; <xref ref-type="bibr" rid="B21">Páll-Gergely et al. 2020</xref>).</p></tp:treatment-sec><tp:treatment-sec sec-type="distribution" id="SECID0EARAI"><title>Distribution.</title><p>This species is currently known from several limestone outcrops in central Thailand.</p></tp:treatment-sec><tp:treatment-sec sec-type="remarks" id="SECID0EFRAI"><title>Remarks.</title><p>The correct publication date of <italic><tp:taxon-name><tp:taxon-name-part taxon-name-part-type="genus" reg="Clostophis">C.</tp:taxon-name-part> <tp:taxon-name-part taxon-name-part-type="species" reg="proboscideus">proboscideus</tp:taxon-name-part></tp:taxon-name></italic> has been specified in <xref ref-type="bibr" rid="B8">Jirapatrasilp et al. (2023</xref>: 24). This species was described based on three specimens: the holotype and two paratypes. The paratypes are photographed herein, one with a broken palatal wall and the other still intact (Fig. <xref ref-type="fig" rid="F3">3A–C</xref>). However, when we revisited the type locality, we found only two empty shells (Fig. <xref ref-type="fig" rid="F4">4A–C</xref>).</p><p>Shell variations were observed from specimens from Khao Patawi, Uthai Thani Province. These specimens possessed a general shell form similar to the type specimens but tended to have wider spaces between radial striations on the last whorl (~14–20), and the infrapalatal plica may be present. When an infrapalatal is present, it is located close to a larger plica, and the infrapalatal varies from a noticeable but low ridge (Fig. <xref ref-type="fig" rid="F5">5A</xref>) to weak and inconspicuous (Fig. <xref ref-type="fig" rid="F5">5B, C</xref>) or without an infrapalatal plica (Fig. <xref ref-type="fig" rid="F5">5D</xref>). These variations occur syntopically, and we consider this as intrapopulation variation.</p></tp:treatment-sec><tp:treatment-sec><!--Section generated to contain objects referenced in tp:taxon-treatment.--><table-wrap id="T3" position="float" orientation="portrait"><label>Table 3.</label><caption><p>Species list, diagnostic characters, and type localities of <italic><tp:taxon-name><tp:taxon-name-part taxon-name-part-type="genus" reg="Clostophis">Clostophis</tp:taxon-name-part></tp:taxon-name></italic> species. Numbers in species column refer to those in Figure <xref ref-type="fig" rid="F2">2A</xref>. The superscript numbers indicate references: 1 = <xref ref-type="bibr" rid="B4">Collinge (1902)</xref>; 2 = <xref ref-type="bibr" rid="B48">van Benthem Jutting (1961)</xref>; 3 = <xref ref-type="bibr" rid="B24">Panha and Burch (2002)</xref>; 4 = <xref ref-type="bibr" rid="B18">Páll-Gergely et al. (2015)</xref>; 5 = <xref ref-type="bibr" rid="B19">Páll-Gergely et al. (2017)</xref>; 6 = <xref ref-type="bibr" rid="B21">Páll-Gergely et al. (2020)</xref>; 7 = <xref ref-type="bibr" rid="B17">Páll-Gergely and Hunyadi (2022)</xref>; 8 = <xref ref-type="bibr" rid="B41">Sutcharit et al. (2025)</xref>; 9 = this study. n/a = data not available.</p></caption><table id="TID0EJXBI" rules="all"><tbody><tr><th rowspan="1" colspan="1">Species</th><th rowspan="1" colspan="1">Shell shape</th><th rowspan="1" colspan="1">Tubular</th><th rowspan="1" colspan="1">Protoconch</th><th rowspan="1" colspan="1">Aperture opening</th><th rowspan="1" colspan="1">Apertural dentition</th><th rowspan="1" colspan="1">Type locality</th></tr><tr><td rowspan="1" colspan="7">
                      <bold><italic><tp:taxon-name><tp:taxon-name-part taxon-name-part-type="genus" reg="Clostophis">C.</tp:taxon-name-part> <tp:taxon-name-part taxon-name-part-type="species" reg="sankeyi">sankeyi</tp:taxon-name-part></tp:taxon-name></italic> species group</bold>
                    </td></tr><tr><td rowspan="1" colspan="1">1 <italic><tp:taxon-name><tp:taxon-name-part taxon-name-part-type="genus" reg="Clostophis">C.</tp:taxon-name-part> <tp:taxon-name-part taxon-name-part-type="species" reg="sankeyi">sankeyi</tp:taxon-name-part></tp:taxon-name></italic> Benson, 1860<sup>6</sup></td><td rowspan="1" colspan="1">concave-conical</td><td rowspan="1" colspan="1">long descending</td><td rowspan="1" colspan="1">pitted and spirally striated</td><td rowspan="1" colspan="1">ventral to subventral</td><td rowspan="1" colspan="1">1 (parietal) or 2 (parietal, palatal)</td><td rowspan="1" colspan="1">Myanmar, Mon State</td></tr><tr><td rowspan="1" colspan="1">2 <italic><tp:taxon-name><tp:taxon-name-part taxon-name-part-type="genus" reg="Clostophis">C.</tp:taxon-name-part> <tp:taxon-name-part taxon-name-part-type="species" reg="proboscideus">proboscideus</tp:taxon-name-part></tp:taxon-name></italic> (Panha &amp; Burch, 2002)<sup>3,6,9</sup></td><td rowspan="1" colspan="1">concave-conical</td><td rowspan="1" colspan="1">long and descending</td><td rowspan="1" colspan="1">pitted and spirally striated</td><td rowspan="1" colspan="1">ventral to subventral</td><td rowspan="1" colspan="1">2 (parietal, palatal)</td><td rowspan="1" colspan="1">Thailand, Nakornsawan</td></tr><tr><td rowspan="1" colspan="1">3 <italic><tp:taxon-name><tp:taxon-name-part taxon-name-part-type="genus" reg="Clostophis">C.</tp:taxon-name-part> <tp:taxon-name-part taxon-name-part-type="species" reg="rhynchotes">rhynchotes</tp:taxon-name-part></tp:taxon-name></italic> sp. nov.<sup>9</sup></td><td rowspan="1" colspan="1">concave-conical</td><td rowspan="1" colspan="1">long and descending</td><td rowspan="1" colspan="1">pitted and spirally striated</td><td rowspan="1" colspan="1">ventral to subventral</td><td rowspan="1" colspan="1">1 parietal</td><td rowspan="1" colspan="1">Uthai Thani, Thailand</td></tr><tr><td rowspan="1" colspan="1">4 <italic><tp:taxon-name><tp:taxon-name-part taxon-name-part-type="genus" reg="Clostophis">C.</tp:taxon-name-part> <tp:taxon-name-part taxon-name-part-type="species" reg="udayaditinus">udayaditinus</tp:taxon-name-part></tp:taxon-name></italic> Sutcharit &amp; Panha, 2025<sup>8</sup></td><td rowspan="1" colspan="1">concave-conical</td><td rowspan="1" colspan="1">long and descending</td><td rowspan="1" colspan="1">pitted and spirally striated</td><td rowspan="1" colspan="1">ventral to subventral</td><td rowspan="1" colspan="1">4 (parietal, infraparietal, palatal, columellar)</td><td rowspan="1" colspan="1">Cambodia, Battambang</td></tr><tr><td rowspan="1" colspan="1">5 <italic><tp:taxon-name><tp:taxon-name-part taxon-name-part-type="genus" reg="Clostophis">C.</tp:taxon-name-part> <tp:taxon-name-part taxon-name-part-type="species" reg="yoga">yoga</tp:taxon-name-part></tp:taxon-name></italic> Páll-Gergely &amp; Hunyadi, 2022<sup>7</sup></td><td rowspan="1" colspan="1">concave-conical</td><td rowspan="1" colspan="1">long and descending</td><td rowspan="1" colspan="1">spiral striations</td><td rowspan="1" colspan="1">subventral</td><td rowspan="1" colspan="1">none</td><td rowspan="1" colspan="1">Vietnam, Thanh Hoa</td></tr><tr><td rowspan="1" colspan="7">
                      <bold><italic><tp:taxon-name><tp:taxon-name-part taxon-name-part-type="genus" reg="Clostophis">C.</tp:taxon-name-part> <tp:taxon-name-part taxon-name-part-type="species" reg="charybdis">charybdis</tp:taxon-name-part></tp:taxon-name></italic> species group</bold>
                    </td></tr><tr><td rowspan="1" colspan="1">6 <italic><tp:taxon-name><tp:taxon-name-part taxon-name-part-type="genus" reg="Clostophis">C.</tp:taxon-name-part> <tp:taxon-name-part taxon-name-part-type="species" reg="charybdis">charybdis</tp:taxon-name-part></tp:taxon-name></italic> Páll-Gergely &amp; Hunyadi, 2022<sup>7</sup></td><td rowspan="1" colspan="1">concave-conical</td><td rowspan="1" colspan="1">very short to absent</td><td rowspan="1" colspan="1">pitted and spirally striated</td><td rowspan="1" colspan="1">lateral</td><td rowspan="1" colspan="1">2 (parietal, palatal)</td><td rowspan="1" colspan="1">Vietnam, Lang Son</td></tr><tr><td rowspan="1" colspan="1">7 <italic><tp:taxon-name><tp:taxon-name-part taxon-name-part-type="genus" reg="Clostophis">C.</tp:taxon-name-part> <tp:taxon-name-part taxon-name-part-type="species" reg="candidus">candidus</tp:taxon-name-part></tp:taxon-name></italic> Páll-Gergely &amp; Hunyadi, 2022<sup>7</sup></td><td rowspan="1" colspan="1">conical, slightly concave side</td><td rowspan="1" colspan="1">short</td><td rowspan="1" colspan="1">spirally striated</td><td rowspan="1" colspan="1">sublateral</td><td rowspan="1" colspan="1">none</td><td rowspan="1" colspan="1">Vietnam, Lang Son</td></tr><tr><td rowspan="1" colspan="1">8 <italic><tp:taxon-name><tp:taxon-name-part taxon-name-part-type="genus" reg="Clostophis">C.</tp:taxon-name-part> <tp:taxon-name-part taxon-name-part-type="species" reg="incurvus">incurvus</tp:taxon-name-part></tp:taxon-name></italic> Páll-Gergely &amp; Vermeulen, 2020<sup>6</sup></td><td rowspan="1" colspan="1">conical, straight to slightly convex side</td><td rowspan="1" colspan="1">very short to absent</td><td rowspan="1" colspan="1">n/a</td><td rowspan="1" colspan="1">lateral</td><td rowspan="1" colspan="1">2 (parietal, palatal)</td><td rowspan="1" colspan="1">Vietnam, Quang Ninh</td></tr><tr><td rowspan="1" colspan="1">9 <italic><tp:taxon-name><tp:taxon-name-part taxon-name-part-type="genus" reg="Clostophis">C.</tp:taxon-name-part> <tp:taxon-name-part taxon-name-part-type="species" reg="infantilis">infantilis</tp:taxon-name-part></tp:taxon-name></italic> Páll-Gergely, 2020<sup>7</sup></td><td rowspan="1" colspan="1">conical, straight side</td><td rowspan="1" colspan="1">absent</td><td rowspan="1" colspan="1">pitted and spirally striated</td><td rowspan="1" colspan="1">lateral</td><td rowspan="1" colspan="1">none</td><td rowspan="1" colspan="1">Vietnam, Haiphong</td></tr><tr><td rowspan="1" colspan="1">10 <italic><tp:taxon-name><tp:taxon-name-part taxon-name-part-type="genus" reg="Clostophis">C.</tp:taxon-name-part> <tp:taxon-name-part taxon-name-part-type="species" reg="koilobasis">koilobasis</tp:taxon-name-part></tp:taxon-name></italic> Páll-Gergely &amp; Vermeulen, 2020<sup>6</sup></td><td rowspan="1" colspan="1">low conical, concave side</td><td rowspan="1" colspan="1">very short to absent</td><td rowspan="1" colspan="1">spirally striated</td><td rowspan="1" colspan="1">lateral</td><td rowspan="1" colspan="1">1 parietal</td><td rowspan="1" colspan="1">Laos, Khammouan</td></tr><tr><td rowspan="1" colspan="1">11 <italic><tp:taxon-name><tp:taxon-name-part taxon-name-part-type="genus" reg="Clostophis">C.</tp:taxon-name-part> <tp:taxon-name-part taxon-name-part-type="species" reg="multiformis">multiformis</tp:taxon-name-part></tp:taxon-name></italic> Páll-Gergely &amp; Reischütz, 2020<sup>6</sup></td><td rowspan="1" colspan="1">conical, straight side</td><td rowspan="1" colspan="1">short to slightly long</td><td rowspan="1" colspan="1">pitted and spirally striated</td><td rowspan="1" colspan="1">lateral or sublateral</td><td rowspan="1" colspan="1">1 parietal</td><td rowspan="1" colspan="1">Laos, Khammouane</td></tr><tr><td rowspan="1" colspan="1">12 <italic><tp:taxon-name><tp:taxon-name-part taxon-name-part-type="genus" reg="Clostophis">C.</tp:taxon-name-part> <tp:taxon-name-part taxon-name-part-type="species" reg="neglectus">neglectus</tp:taxon-name-part></tp:taxon-name></italic> (van Benthem Jutting, 1961)<sup>2,6</sup></td><td rowspan="1" colspan="1">conical, straight side</td><td rowspan="1" colspan="1">very short to absent</td><td rowspan="1" colspan="1">spirally striated</td><td rowspan="1" colspan="1">lateral</td><td rowspan="1" colspan="1">2 (parietal, palatal)</td><td rowspan="1" colspan="1">Malaysia, Pahang</td></tr><tr><td rowspan="1" colspan="1">13 <italic><tp:taxon-name><tp:taxon-name-part taxon-name-part-type="genus" reg="Clostophis">C.</tp:taxon-name-part> <tp:taxon-name-part taxon-name-part-type="species" reg="obtusus">obtusus</tp:taxon-name-part></tp:taxon-name></italic> Páll-Gergely &amp; Grego, 2020<sup>6</sup></td><td rowspan="1" colspan="1">conical, straight to slightly convex side</td><td rowspan="1" colspan="1">very short to absent</td><td rowspan="1" colspan="1">pitted and spirally striated</td><td rowspan="1" colspan="1">lateral</td><td rowspan="1" colspan="1">none</td><td rowspan="1" colspan="1">Laos, Khammouane</td></tr><tr><td rowspan="1" colspan="1">14 <italic><tp:taxon-name><tp:taxon-name-part taxon-name-part-type="genus" reg="Clostophis">C.</tp:taxon-name-part> <tp:taxon-name-part taxon-name-part-type="species" reg="platytrochus">platytrochus</tp:taxon-name-part></tp:taxon-name></italic> Páll-Gergely &amp; Hunyadi, 2020<sup>6</sup></td><td rowspan="1" colspan="1">conical, slightly concave side</td><td rowspan="1" colspan="1">short and descending</td><td rowspan="1" colspan="1">spirally striated</td><td rowspan="1" colspan="1">sub lateral</td><td rowspan="1" colspan="1">2 (parietal, palatal)</td><td rowspan="1" colspan="1">Vietnam, Da Nang</td></tr><tr><td rowspan="1" colspan="1">15 <italic><tp:taxon-name><tp:taxon-name-part taxon-name-part-type="genus" reg="Clostophis">C.</tp:taxon-name-part> <tp:taxon-name-part taxon-name-part-type="species" reg="stochi">stochi</tp:taxon-name-part></tp:taxon-name></italic> (Páll-Gergely &amp; Jochum, 2017)<sup>5</sup></td><td rowspan="1" colspan="1">conical, slightly convex side</td><td rowspan="1" colspan="1">very short to absent</td><td rowspan="1" colspan="1">spirally striated</td><td rowspan="1" colspan="1">lateral</td><td rowspan="1" colspan="1">2 (parietal, palatal)</td><td rowspan="1" colspan="1">Vietnam, Ha Giang</td></tr><tr><td rowspan="1" colspan="1">16 <italic><tp:taxon-name><tp:taxon-name-part taxon-name-part-type="genus" reg="Clostophis">C.</tp:taxon-name-part> <tp:taxon-name-part taxon-name-part-type="species" reg="thinbowguensis">thinbowguensis</tp:taxon-name-part></tp:taxon-name></italic> Páll-Gergely &amp; Hunyadi, 2022<sup>7</sup></td><td rowspan="1" colspan="1">conical, straight side</td><td rowspan="1" colspan="1">short</td><td rowspan="1" colspan="1">n/a</td><td rowspan="1" colspan="1">sublateral</td><td rowspan="1" colspan="1">1 parietal</td><td rowspan="1" colspan="1">Myanmar, Tanintharyi</td></tr><tr><td rowspan="1" colspan="7">
                      <bold><italic><tp:taxon-name><tp:taxon-name-part taxon-name-part-type="genus" reg="Clostophis">C.</tp:taxon-name-part> <tp:taxon-name-part taxon-name-part-type="species" reg="bactrianus">bactrianus</tp:taxon-name-part></tp:taxon-name></italic> species group</bold>
                    </td></tr><tr><td rowspan="1" colspan="1">17 <italic><tp:taxon-name><tp:taxon-name-part taxon-name-part-type="genus" reg="Clostophis">C.</tp:taxon-name-part> <tp:taxon-name-part taxon-name-part-type="species" reg="bactrianus">bactrianus</tp:taxon-name-part></tp:taxon-name></italic> Páll-Gergely &amp; Hunyadi, 2022<sup>7</sup></td><td rowspan="1" colspan="1">conical, straight side</td><td rowspan="1" colspan="1">short</td><td rowspan="1" colspan="1">spirally striated</td><td rowspan="1" colspan="1">lateral</td><td rowspan="1" colspan="1">4 (parietal, palatal, basal, columellar)</td><td rowspan="1" colspan="1">Malaysia, Pahang</td></tr><tr><td rowspan="1" colspan="1">18 <italic><tp:taxon-name><tp:taxon-name-part taxon-name-part-type="genus" reg="Clostophis">C.</tp:taxon-name-part> <tp:taxon-name-part taxon-name-part-type="species" reg="lacrima">lacrima</tp:taxon-name-part></tp:taxon-name></italic> (Páll-Gergely &amp; Hunyadi, 2015)<sup>4</sup></td><td rowspan="1" colspan="1">concave-conical</td><td rowspan="1" colspan="1">very short to absent</td><td rowspan="1" colspan="1">pitted and spirally striated</td><td rowspan="1" colspan="1">lateral</td><td rowspan="1" colspan="1">4 (parietal, palatal, basal, columellar)</td><td rowspan="1" colspan="1">China, Guangxi</td></tr><tr><td rowspan="1" colspan="1">19 <italic><tp:taxon-name><tp:taxon-name-part taxon-name-part-type="genus" reg="Clostophis">C.</tp:taxon-name-part> <tp:taxon-name-part taxon-name-part-type="species" reg="laidlawi">laidlawi</tp:taxon-name-part></tp:taxon-name></italic> (Collinge, 1902)<sup>1,7</sup></td><td rowspan="1" colspan="1">conical, slightly concave side</td><td rowspan="1" colspan="1">very short to long and descending</td><td rowspan="1" colspan="1">spirally striated</td><td rowspan="1" colspan="1">lateral or sublateral</td><td rowspan="1" colspan="1">5 (parietal, angular, palatal, basal, columellar)</td><td rowspan="1" colspan="1">Thailand, Yala</td></tr><tr><td rowspan="1" colspan="1">20 <italic><tp:taxon-name><tp:taxon-name-part taxon-name-part-type="genus" reg="Clostophis">C.</tp:taxon-name-part> <tp:taxon-name-part taxon-name-part-type="species" reg="obliquus">obliquus</tp:taxon-name-part></tp:taxon-name></italic> Páll-Gergely &amp; Hunyadi, 2022<sup>7</sup></td><td rowspan="1" colspan="1">conical, slightly concave side</td><td rowspan="1" colspan="1">very short to absent</td><td rowspan="1" colspan="1">pitted and spirally striated</td><td rowspan="1" colspan="1">lateral</td><td rowspan="1" colspan="1">4 (parietal, palatal, basal, columellar)</td><td rowspan="1" colspan="1">China, Guangxi</td></tr><tr><td rowspan="1" colspan="1">21 <italic><tp:taxon-name><tp:taxon-name-part taxon-name-part-type="genus" reg="Clostophis">C.</tp:taxon-name-part> <tp:taxon-name-part taxon-name-part-type="species" reg="socialis">socialis</tp:taxon-name-part></tp:taxon-name></italic> (Páll-Gergely &amp; Hunyadi, 2015)<sup>4</sup></td><td rowspan="1" colspan="1">concave-conical</td><td rowspan="1" colspan="1">short</td><td rowspan="1" colspan="1">pitted and spirally striated</td><td rowspan="1" colspan="1">lateral</td><td rowspan="1" colspan="1">4 (parietal, palatal, basal, columellar)</td><td rowspan="1" colspan="1">China, Guangxi</td></tr></tbody></table></table-wrap><fig id="F2" position="float" orientation="portrait"><object-id xmlns:xlink="http://www.w3.org/1999/xlink" content-type="doi" xlink:type="simple">10.3897/zookeys.1258.162797.figure2</object-id><object-id xmlns:xlink="http://www.w3.org/1999/xlink" content-type="arpha" xlink:type="simple">2B06BB09-E4C0-5E9C-A12D-DDDC0534B85C</object-id><label>Figure 2.</label><caption><p>Approximate type localities. A. All <italic><tp:taxon-name><tp:taxon-name-part taxon-name-part-type="genus" reg="Clostophis">Clostophis</tp:taxon-name-part></tp:taxon-name></italic> species. Colours indicate different species groups; numbers correspond to the species listed in Table <xref ref-type="table" rid="T3">3</xref>; B. All <italic><tp:taxon-name><tp:taxon-name-part taxon-name-part-type="genus" reg="Acinolaemus">Acinolaemus</tp:taxon-name-part></tp:taxon-name></italic> species; numbers correspond to the species listed in Table <xref ref-type="table" rid="T4">4</xref>.</p></caption><graphic xmlns:xlink="http://www.w3.org/1999/xlink" xlink:href="zookeys-1258-035_article-162797__-g002.jpg" position="float" orientation="portrait" xlink:type="simple" id="oo_1456490.jpg"><uri content-type="original_file" xlink:type="simple">https://binary.pensoft.net/fig/1456490</uri></graphic></fig></tp:treatment-sec><ref-list><ref id="B4"><mixed-citation xmlns:xlink="http://www.w3.org/1999/xlink" xlink:type="simple"><person-group><name name-style="western"><surname>Collinge</surname><given-names>WE</given-names></name></person-group> (<year>1902</year>) <article-title>On the non-operculated land- and freshwater molluscs collected by the members of the “Skeat Expedition” in the Malay Peninsula, 1899–1900.</article-title><source>Journal of Malacology</source><volume>9</volume>(<issue>3</issue>): <fpage>71</fpage>–<lpage>95</lpage>. <ext-link xlink:href="10.1111/j.1469-7998.1902.tb08186.x" ext-link-type="doi" xlink:type="simple">https://doi.org/10.1111/j.1469-7998.1902.tb08186.x</ext-link></mixed-citation></ref><ref id="B48"><mixed-citation xmlns:xlink="http://www.w3.org/1999/xlink" xlink:type="simple"><person-group><name name-style="western"><surname>van Benthem Jutting</surname><given-names>WSS</given-names></name></person-group> (<year>1961</year>) <article-title>Additional new species and new localities of the family <tp:taxon-name><tp:taxon-name-part taxon-name-part-type="family">Vertiginidae</tp:taxon-name-part></tp:taxon-name> and the genera <italic><tp:taxon-name><tp:taxon-name-part taxon-name-part-type="genus">Oophana</tp:taxon-name-part></tp:taxon-name></italic> and <italic><tp:taxon-name><tp:taxon-name-part taxon-name-part-type="genus">Opisthostoma</tp:taxon-name-part></tp:taxon-name></italic> from Malaya.</article-title><source>Bulletin of the Raffles Museum</source><volume>26</volume>: <fpage>34</fpage>–<lpage>48</lpage>.</mixed-citation></ref><ref id="B24"><mixed-citation xmlns:xlink="http://www.w3.org/1999/xlink" xlink:type="simple"><person-group><name name-style="western"><surname>Panha</surname><given-names>S</given-names></name><name name-style="western"><surname>Burch</surname><given-names>JB</given-names></name></person-group> (<year>2002</year>) Two new genera of pupillid land snails from Thailand (<tp:taxon-name><tp:taxon-name-part taxon-name-part-type="infraclass">Pulmonata</tp:taxon-name-part></tp:taxon-name>: <tp:taxon-name><tp:taxon-name-part taxon-name-part-type="family">Pupillidae</tp:taxon-name-part></tp:taxon-name>: <tp:taxon-name><tp:taxon-name-part taxon-name-part-type="subfamily">Gastrocoptinae</tp:taxon-name-part></tp:taxon-name>). Malacological Review 31/32 [1998–1999] (2): 143–153. <ext-link xlink:href="10.58837/tnh.2.1.102860" ext-link-type="doi" xlink:type="simple">https://doi.org/10.58837/tnh.2.1.102860</ext-link></mixed-citation></ref><ref id="B18"><mixed-citation xmlns:xlink="http://www.w3.org/1999/xlink" xlink:type="simple"><person-group><name name-style="western"><surname>Páll-Gergely</surname><given-names>B</given-names></name><name name-style="western"><surname>Hunyadi</surname><given-names>A</given-names></name><name name-style="western"><surname>Jochum</surname><given-names>A</given-names></name><name name-style="western"><surname>Asami</surname><given-names>T</given-names></name></person-group> (<year>2015</year>) <article-title>Seven new hypselostomatid species from China, including some of the world’s smallest land snails (<tp:taxon-name><tp:taxon-name-part taxon-name-part-type="class">Gastropoda</tp:taxon-name-part></tp:taxon-name>, <tp:taxon-name><tp:taxon-name-part taxon-name-part-type="infraclass">Pulmonata</tp:taxon-name-part></tp:taxon-name>, <tp:taxon-name><tp:taxon-name-part taxon-name-part-type="suborder">Orthurethra</tp:taxon-name-part></tp:taxon-name>).</article-title><source>ZooKeys</source><volume>523</volume>: <fpage>31</fpage>–<lpage>62</lpage>. <ext-link xlink:href="10.3897/zookeys.523.6114" ext-link-type="doi" xlink:type="simple">https://doi.org/10.3897/zookeys.523.6114</ext-link></mixed-citation></ref><ref id="B19"><mixed-citation xmlns:xlink="http://www.w3.org/1999/xlink" xlink:type="simple"><person-group><name name-style="western"><surname>Páll-Gergely</surname><given-names>B</given-names></name><name name-style="western"><surname>Jochum</surname><given-names>A</given-names></name><name name-style="western"><surname>Asami</surname><given-names>T</given-names></name></person-group> (<year>2017</year>) <article-title>Three new species and a new genus of <tp:taxon-name><tp:taxon-name-part taxon-name-part-type="family">Hypselostomatidae</tp:taxon-name-part></tp:taxon-name> (<tp:taxon-name><tp:taxon-name-part taxon-name-part-type="class">Gastropoda</tp:taxon-name-part></tp:taxon-name>: <tp:taxon-name><tp:taxon-name-part taxon-name-part-type="infraclass">Pulmonata</tp:taxon-name-part></tp:taxon-name>) from Cong Troi Cave, Northern Vietnam.</article-title><source>Acta Zoologica Academiae Scientiarum Hungaricae</source><volume>63</volume>(<issue>3</issue>): <fpage>327</fpage>–<lpage>341</lpage>. <ext-link xlink:href="10.17109/AZH.63.3.327.2017" ext-link-type="doi" xlink:type="simple">https://doi.org/10.17109/AZH.63.3.327.2017</ext-link></mixed-citation></ref><ref id="B21"><mixed-citation xmlns:xlink="http://www.w3.org/1999/xlink" xlink:type="simple"><person-group><name name-style="western"><surname>Páll-Gergely</surname><given-names>B</given-names></name><name name-style="western"><surname>Hunyadi</surname><given-names>A</given-names></name><name name-style="western"><surname>Grego</surname><given-names>J</given-names></name><name name-style="western"><surname>Reischütz</surname><given-names>A</given-names></name><name name-style="western"><surname>Buczkó</surname><given-names>K</given-names></name><name name-style="western"><surname>Vermeulen</surname><given-names>JJ</given-names></name></person-group> (<year>2020</year>) <article-title><italic><tp:taxon-name><tp:taxon-name-part taxon-name-part-type="genus">Clostophis</tp:taxon-name-part></tp:taxon-name></italic> Benson, 1860, is not a monotypic diplommatinid but a speciose hypselostomatid (<tp:taxon-name><tp:taxon-name-part taxon-name-part-type="class">Gastropoda</tp:taxon-name-part></tp:taxon-name>: <tp:taxon-name><tp:taxon-name-part taxon-name-part-type="suborder">Eupulmonata</tp:taxon-name-part></tp:taxon-name>), with descriptions of six new species.</article-title><source>The Raffles Bulletin of Zoology</source><volume>68</volume>: <fpage>350</fpage>–<lpage>368</lpage>. <ext-link xlink:href="10.26107/RBZ-2020-0052" ext-link-type="doi" xlink:type="simple">https://doi.org/10.26107/RBZ-2020-0052</ext-link></mixed-citation></ref><ref id="B17"><mixed-citation xmlns:xlink="http://www.w3.org/1999/xlink" xlink:type="simple"><person-group><name name-style="western"><surname>Páll-Gergely</surname><given-names>B</given-names></name><name name-style="western"><surname>Hunyadi</surname><given-names>A</given-names></name></person-group> (<year>2022</year>) <article-title>New and little-known species of <italic><tp:taxon-name><tp:taxon-name-part taxon-name-part-type="genus">Clostophis</tp:taxon-name-part></tp:taxon-name></italic> Benson, 1860 from Southeast Asia (<tp:taxon-name><tp:taxon-name-part taxon-name-part-type="class">Gastropoda</tp:taxon-name-part></tp:taxon-name>: <tp:taxon-name><tp:taxon-name-part taxon-name-part-type="suborder">Eupulmonata</tp:taxon-name-part></tp:taxon-name>: <tp:taxon-name><tp:taxon-name-part taxon-name-part-type="family">Hypselostomatidae</tp:taxon-name-part></tp:taxon-name>).</article-title><source>The Raffles Bulletin of Zoology</source><volume>70</volume>: <fpage>417</fpage>–<lpage>439</lpage>. <ext-link xlink:href="https://lkcnhm.nus.edu.sg/wp-content/uploads/sites/10/2022/09/rbz-2022-0023.pdf" ext-link-type="uri" xlink:type="simple">https://lkcnhm.nus.edu.sg/wp-content/uploads/sites/10/2022/09/rbz-2022-0023.pdf</ext-link></mixed-citation></ref><ref id="B41"><mixed-citation xmlns:xlink="http://www.w3.org/1999/xlink" xlink:type="simple"><person-group><name name-style="western"><surname>Sutcharit</surname><given-names>C</given-names></name><name name-style="western"><surname>Thi</surname><given-names>S</given-names></name><name name-style="western"><surname>Chantha</surname><given-names>N</given-names></name><name name-style="western"><surname>Chourn</surname><given-names>P</given-names></name><name name-style="western"><surname>Sophea</surname><given-names>C</given-names></name><name name-style="western"><surname>Jeratthitikul</surname><given-names>E</given-names></name><name name-style="western"><surname>Pholyotha</surname><given-names>A</given-names></name><name name-style="western"><surname>Siriwut</surname><given-names>W</given-names></name><name name-style="western"><surname>Srisonchai</surname><given-names>R</given-names></name><name name-style="western"><surname>Panha</surname><given-names>S</given-names></name></person-group> (<year>2025</year>) <article-title>First record of the microsnail genus <italic><tp:taxon-name><tp:taxon-name-part taxon-name-part-type="genus">Clostophis</tp:taxon-name-part></tp:taxon-name></italic> Benson, 1860 (<tp:taxon-name><tp:taxon-name-part taxon-name-part-type="suborder">Eupulmonata</tp:taxon-name-part></tp:taxon-name>: <tp:taxon-name><tp:taxon-name-part taxon-name-part-type="superfamily">Pupilloidea</tp:taxon-name-part></tp:taxon-name>) from Cambodia, with description of a new species.</article-title><source>Journal of Conchology</source><volume>45</volume>(<issue>3</issue>): <fpage>450</fpage>–<lpage>457</lpage>. <ext-link xlink:href="10.61733/jconch/4538" ext-link-type="doi" xlink:type="simple">https://doi.org/10.61733/jconch/4538</ext-link></mixed-citation></ref><ref id="B25"><mixed-citation xmlns:xlink="http://www.w3.org/1999/xlink" xlink:type="simple"><person-group><name name-style="western"><surname>Panha</surname><given-names>S</given-names></name><name name-style="western"><surname>Burch</surname><given-names>JB</given-names></name></person-group> (<year>2005</year>) An introduction to the microsnails of Thailand. Malacological Review 37/38(2004–2005): 1–155.</mixed-citation></ref><ref id="B1"><mixed-citation xmlns:xlink="http://www.w3.org/1999/xlink" xlink:type="simple"><person-group><name name-style="western"><surname>Benson</surname><given-names>WH</given-names></name></person-group> (<year>1860</year>) <article-title>On <italic><tp:taxon-name><tp:taxon-name-part taxon-name-part-type="genus">Clostophis</tp:taxon-name-part></tp:taxon-name></italic> and <italic><tp:taxon-name><tp:taxon-name-part taxon-name-part-type="genus">Rhiostoma</tp:taxon-name-part></tp:taxon-name></italic>, new Burmese genera of land-shells.</article-title><source>Annals &amp; Magazine of Natural History</source><volume>5</volume>(<issue>26</issue>): <fpage>95</fpage>–<lpage>97</lpage>. <ext-link xlink:href="10.1080/00222936008697183" ext-link-type="doi" xlink:type="simple">https://doi.org/10.1080/00222936008697183</ext-link></mixed-citation></ref><ref id="B32"><mixed-citation xmlns:xlink="http://www.w3.org/1999/xlink" xlink:type="simple"><person-group><name name-style="western"><surname>Preece</surname><given-names>RC</given-names></name><name name-style="western"><surname>White</surname><given-names>TS</given-names></name><name name-style="western"><surname>Raheem</surname><given-names>DC</given-names></name><name name-style="western"><surname>Ketchum</surname><given-names>H</given-names></name><name name-style="western"><surname>Ablett</surname><given-names>J</given-names></name><name name-style="western"><surname>Taylor</surname><given-names>H</given-names></name><name name-style="western"><surname>Webb</surname><given-names>K</given-names></name><name name-style="western"><surname>Naggs</surname><given-names>F</given-names></name></person-group> (<year>2022</year>) <article-title>William Benson and the origins of the golden age of malacology in British India: Biography, illustrated catalogue and evaluation of his molluscan types.</article-title><source>Tropical Natural History, Supplement</source><volume>6</volume>: <fpage>1</fpage>–<lpage>434</lpage>. <ext-link xlink:href="10.58837/tnh.22.6.257073" ext-link-type="doi" xlink:type="simple">https://doi.org/10.58837/tnh.22.6.257073</ext-link></mixed-citation></ref><ref id="B8"><mixed-citation xmlns:xlink="http://www.w3.org/1999/xlink" xlink:type="simple"><person-group><name name-style="western"><surname>Jirapatrasilp</surname><given-names>P</given-names></name><name name-style="western"><surname>Tongkerd</surname><given-names>P</given-names></name><name name-style="western"><surname>Sutcharit</surname><given-names>C</given-names></name></person-group> (<year>2023</year>) <article-title>Somsak Panha and his contribution to Southeast Asian biodiversity research.</article-title><source>Tropical Natural History, Supplement</source><volume>7</volume>: <fpage>1</fpage>–<lpage>30</lpage>. <ext-link xlink:href="10.58837/tnh.23.7.257693" ext-link-type="doi" xlink:type="simple">https://doi.org/10.58837/tnh.23.7.257693</ext-link></mixed-citation></ref></ref-list></tp:taxon-treatment>
