# Supplementary material for: ﻿The microsnail genera Clostophis and Acinolaemus (Eupulmonata, Pupilloidea, Hypselostomatidae) from central Thailand, with description of three new species
Source: Zookeys. 2025 Nov 3;1258:35–71. doi: 10.3897/zookeys.1258.162797 (PMC12603646; doi:10.3897/zookeys.1258.162797)
Supplement: XML Treatment for Clostophis rhynchotes [file zookeys.1258.162797-treatment3.xml]

<!DOCTYPE tp:taxon-treatment
  PUBLIC "-//TaxonX//DTD Taxonomic Treatment Publishing DTD v0 20100105//EN" "tax-treatment-NSO.dtd">
<tp:taxon-treatment xmlns:tp="http://www.plazi.org/taxpub"><tp:treatment-meta><kwd-group><label>Taxon classification</label><kwd>
                <named-content content-type="kingdom">Animalia</named-content>
              </kwd><kwd>
                <named-content content-type="order">Stylommatophora</named-content>
              </kwd><kwd>
                <named-content content-type="family">Hypselostomatidae</named-content>
              </kwd></kwd-group><mixed-citation publication-type="journal"><person-group><name><surname>Tongkerd</surname><given-names>Piyoros</given-names></name><name><surname>Janjai</surname><given-names>Teerangkul</given-names></name><name><surname>Pholyotha</surname><given-names>Arthit</given-names></name><name><surname>Gojšina</surname><given-names>Vukašin</given-names></name><name><surname>Panha</surname><given-names>Somsak</given-names></name><name><surname>Sutcharit</surname><given-names>Chirasak</given-names></name></person-group><article-title>﻿The microsnail genera <italic><tp:taxon-name><tp:taxon-name-part taxon-name-part-type="genus" reg="Clostophis">Clostophis</tp:taxon-name-part></tp:taxon-name></italic> and <italic><tp:taxon-name><tp:taxon-name-part taxon-name-part-type="genus" reg="Acinolaemus">Acinolaemus</tp:taxon-name-part></tp:taxon-name></italic> (<tp:taxon-name><tp:taxon-name-part taxon-name-part-type="suborder">Eupulmonata</tp:taxon-name-part></tp:taxon-name>, <tp:taxon-name><tp:taxon-name-part taxon-name-part-type="superfamily">Pupilloidea</tp:taxon-name-part></tp:taxon-name>, <tp:taxon-name><tp:taxon-name-part taxon-name-part-type="family">Hypselostomatidae</tp:taxon-name-part></tp:taxon-name>) from central Thailand, with description of three new species</article-title><source>Zookeys</source><day>03</day><month>11</month><year>2025</year><volume>1258</volume><fpage>35</fpage><lpage>71</lpage><pub-id pub-id-type="doi">10.3897/zookeys.1258.162797</pub-id></mixed-citation></tp:treatment-meta><tp:nomenclature><label>﻿</label><tp:taxon-name><object-id xmlns:xlink="http://www.w3.org/1999/xlink" content-type="arpha" xlink:type="simple">FC546542-DCD6-53CB-948C-EC093483CA20</object-id>
              <tp:taxon-name-part taxon-name-part-type="genus" reg="Clostophis">Clostophis</tp:taxon-name-part>
              <tp:taxon-name-part taxon-name-part-type="species" reg="rhynchotes">rhynchotes</tp:taxon-name-part>
              <object-id xmlns:xlink="http://www.w3.org/1999/xlink" content-type="zoobank" xlink:type="simple">https://zoobank.org/B7590776-7C97-4372-AC9E-CE1B98BCBC04</object-id>
            </tp:taxon-name><tp:taxon-authority>Tongkerd &amp; Panha</tp:taxon-authority><tp:taxon-status xmlns:xlink="http://www.w3.org/1999/xlink" xlink:type="simple">sp. nov.</tp:taxon-status><xref ref-type="fig" rid="F6">Figs 6</xref><xref ref-type="fig" rid="F7">, 7</xref><xref ref-type="table" rid="T3">, Table 3</xref></tp:nomenclature><tp:treatment-sec sec-type="type material" id="SECID0EGUAI"><title>Type material.</title><p><bold><italic>Holotype</italic>.</bold> Thailand • height 1.3 mm (including tuba), width 1.5 mm (Fig. <xref ref-type="fig" rid="F6">6A, B</xref>); Wat Khao Chakkachan Wanaram, Chum Ta Bong District, Nakhon Sawan Province; <named-content xmlns:xlink="http://www.w3.org/1999/xlink" content-type="dwc:verbatimCoordinates" xlink:type="simple"><named-content content-type="geo-json" specific-use="{&#34;type&#34;:&#34;Point&#34;,&#34;coordinates&#34;:[99.544250,15.595667]}" id="NCID0EYUAI" xlink:type="simple">15°35'44.4"N, 99°32'39.3"E</named-content></named-content>; P. Tongkerd leg.; <named-content xmlns:xlink="http://www.w3.org/1999/xlink" content-type="dwc:institutional_code" xlink:title="Chulalongkorn University" xlink:href="http://grbio.org/institution/chulalongkorn-university" xlink:type="simple">CUMZ</named-content> 14460. <bold><italic>Paratypes</italic>.</bold> Thailand • 1 shell (Fig. <xref ref-type="fig" rid="F6">6C</xref>); same data as for holotype; <named-content xmlns:xlink="http://www.w3.org/1999/xlink" content-type="dwc:institutional_code" xlink:title="Chulalongkorn University" xlink:href="http://grbio.org/institution/chulalongkorn-university" xlink:type="simple">CUMZ</named-content> 14459. • 1 shell (Fig. <xref ref-type="fig" rid="F7">7B</xref>); same data as for holotype; <named-content xmlns:xlink="http://www.w3.org/1999/xlink" content-type="dwc:institutional_code" xlink:title="Chulalongkorn University" xlink:href="http://grbio.org/institution/chulalongkorn-university" xlink:type="simple">CUMZ</named-content> 14436. • 1 shell (Fig. <xref ref-type="fig" rid="F7">7A</xref>); same data as for holotype; <named-content xmlns:xlink="http://www.w3.org/1999/xlink" content-type="dwc:institutional_code" xlink:title="Chulalongkorn University" xlink:href="http://grbio.org/institution/chulalongkorn-university" xlink:type="simple">CUMZ</named-content> 14437. • 29 specimens in ethanol (Fig. <xref ref-type="fig" rid="F7">7C</xref>; COI accession no. <ext-link xmlns:xlink="http://www.w3.org/1999/xlink" xlink:href="PV698339" ext-link-type="gen" xlink:type="simple">PV698339</ext-link>); same data as for holotype; <named-content xmlns:xlink="http://www.w3.org/1999/xlink" content-type="dwc:institutional_code" xlink:title="Chulalongkorn University" xlink:href="http://grbio.org/institution/chulalongkorn-university" xlink:type="simple">CUMZ</named-content> 14464 (COI accession number <ext-link xmlns:xlink="http://www.w3.org/1999/xlink" xlink:href="PV698339" ext-link-type="gen" xlink:type="simple">PV698339</ext-link>). • 2 shells; same data as for holotype; <named-content xmlns:xlink="http://www.w3.org/1999/xlink" content-type="dwc:institutional_code" xlink:title="The Natural History Museum, London" xlink:href="http://grbio.org/institution/natural-history-museum-london" xlink:type="simple">NHMUK</named-content> 20250359. • 2 shells; same data as for holotype; <named-content xmlns:xlink="http://www.w3.org/1999/xlink" content-type="dwc:institutional_code" xlink:title="Senckenberg Forschungsinstitut und Naturmuseum" xlink:href="http://grbio.org/institution/senckenberg-forschungsinstitut-und-naturmuseum" xlink:type="simple">SMF</named-content>.</p><fig id="F6" position="float" orientation="portrait"><object-id xmlns:xlink="http://www.w3.org/1999/xlink" content-type="doi" xlink:type="simple">10.3897/zookeys.1258.162797.figure6</object-id><object-id xmlns:xlink="http://www.w3.org/1999/xlink" content-type="arpha" xlink:type="simple">DDC273DA-0B08-509F-86CF-3DC3B7015104</object-id><label>Figure 6.</label><caption><p><italic><tp:taxon-name><tp:taxon-name-part taxon-name-part-type="genus" reg="Clostophis">Clostophis</tp:taxon-name-part> <tp:taxon-name-part taxon-name-part-type="species" reg="rhynchotes">rhynchotes</tp:taxon-name-part></tp:taxon-name></italic> sp. nov. from Nakhon Sawan Province. A, B. Holotype <named-content xmlns:xlink="http://www.w3.org/1999/xlink" content-type="dwc:institutional_code" xlink:title="Chulalongkorn University" xlink:href="http://grbio.org/institution/chulalongkorn-university" xlink:type="simple">CUMZ</named-content> 14460 with enlarged aperture: B. Protoconch and earlier whorl sculptures; C. Paratype <named-content xmlns:xlink="http://www.w3.org/1999/xlink" content-type="dwc:institutional_code" xlink:title="Chulalongkorn University" xlink:href="http://grbio.org/institution/chulalongkorn-university" xlink:type="simple">CUMZ</named-content> 14459 from the type locality.</p></caption><graphic xmlns:xlink="http://www.w3.org/1999/xlink" xlink:href="zookeys-1258-035_article-162797__-g006.jpg" position="float" orientation="portrait" xlink:type="simple" id="oo_1456494.jpg"><uri content-type="original_file" xlink:type="simple">https://binary.pensoft.net/fig/1456494</uri></graphic></fig><fig id="F7" position="float" orientation="portrait"><object-id xmlns:xlink="http://www.w3.org/1999/xlink" content-type="doi" xlink:type="simple">10.3897/zookeys.1258.162797.figure7</object-id><object-id xmlns:xlink="http://www.w3.org/1999/xlink" content-type="arpha" xlink:type="simple">0B41F017-1AF0-5439-BC57-16EA3B6848CB</object-id><label>Figure 7.</label><caption><p><italic><tp:taxon-name><tp:taxon-name-part taxon-name-part-type="genus" reg="Clostophis">Clostophis</tp:taxon-name-part> <tp:taxon-name-part taxon-name-part-type="species" reg="rhynchotes">rhynchotes</tp:taxon-name-part></tp:taxon-name></italic> sp. nov. from Nakhon Sawan Province. A. Paratype <named-content xmlns:xlink="http://www.w3.org/1999/xlink" content-type="dwc:institutional_code" xlink:title="Chulalongkorn University" xlink:href="http://grbio.org/institution/chulalongkorn-university" xlink:type="simple">CUMZ</named-content> 14437 with enlarged aperture; B. Paratype <named-content xmlns:xlink="http://www.w3.org/1999/xlink" content-type="dwc:institutional_code" xlink:title="Chulalongkorn University" xlink:href="http://grbio.org/institution/chulalongkorn-university" xlink:type="simple">CUMZ</named-content> 14436 from the type locality; C. Paratype <named-content xmlns:xlink="http://www.w3.org/1999/xlink" content-type="dwc:institutional_code" xlink:title="Chulalongkorn University" xlink:href="http://grbio.org/institution/chulalongkorn-university" xlink:type="simple">CUMZ</named-content> 14464 under light microscope showing colourless and translucent shell and with enlarged aperture.</p></caption><graphic xmlns:xlink="http://www.w3.org/1999/xlink" xlink:href="zookeys-1258-035_article-162797__-g007.jpg" position="float" orientation="portrait" xlink:type="simple" id="oo_1456495.jpg"><uri content-type="original_file" xlink:type="simple">https://binary.pensoft.net/fig/1456495</uri></graphic></fig></tp:treatment-sec><tp:treatment-sec sec-type="diagnosis" id="SECID0E2YAI"><title>Diagnosis.</title><p>Shell depressed concave-conical, penultimate whorl slightly sunken into last whorl, long and descending tuba, 12–14 spiral striations, peristome weakly expanded, with only parietal lamella, and wide umbilicus.</p></tp:treatment-sec><tp:treatment-sec sec-type="description" id="SECID0EAZAI"><title>Description.</title><p>Shell depressed, concave-conical, colourless; spire growing regularly and last whorl broadly expanded. Shell height 1.3–1.4 mm (including tuba) and shell width 1.4–1.5 mm. Apex large and rounded; protoconch ~2 whorls, pitted and sculptured with prominent spiral striae. Whorls ~4–4¾ (excluding tuba) weakly shouldered and convex; suture wide and deep. Shell surface with strong, elevated, continuous, equidistant spiral striae (12–14 on body whorl in frontal view), and crossed with weaker and irregular radial growth lines. Growth lines on earlier whorls rather strong, making reticulated surface. Penultimate whorl slightly sunken into last whorl. Last whorl with slight indication of blunt shoulder; tuba short, &lt; ¼ whorl, strongly descending and twisted. Aperture subovate, open ventrally to subventrally; peristome thin and slightly expanded on columellar side and with weak depression on parietal side. Apertural dentition one: parietal lamella strong and tall with low ridge near peristome edge then gradually taller deep inside aperture. Umbilicus widely opened, occupies ~½ of shell width and showing all preceding whorls.</p></tp:treatment-sec><tp:treatment-sec sec-type="Differential diagnosis" id="SECID0EFZAI"><title>Differential diagnosis.</title><p><italic><tp:taxon-name><tp:taxon-name-part taxon-name-part-type="genus" reg="Clostophis">Clostophis</tp:taxon-name-part> <tp:taxon-name-part taxon-name-part-type="species" reg="rhynchotes">rhynchotes</tp:taxon-name-part></tp:taxon-name></italic> sp. nov. differs from <italic><tp:taxon-name><tp:taxon-name-part taxon-name-part-type="genus" reg="Clostophis">C.</tp:taxon-name-part> <tp:taxon-name-part taxon-name-part-type="species" reg="proboscideus">proboscideus</tp:taxon-name-part></tp:taxon-name></italic>, <italic><tp:taxon-name><tp:taxon-name-part taxon-name-part-type="genus" reg="Clostophis">C.</tp:taxon-name-part> <tp:taxon-name-part taxon-name-part-type="species" reg="sankeyi">sankeyi</tp:taxon-name-part></tp:taxon-name></italic>, and <italic><tp:taxon-name><tp:taxon-name-part taxon-name-part-type="genus" reg="Clostophis">C.</tp:taxon-name-part> <tp:taxon-name-part taxon-name-part-type="species" reg="yoga">yoga</tp:taxon-name-part></tp:taxon-name></italic> by having a depressed conical spire, strong parietal lamella, and 12–14 spiral striae on last whorl. In comparison, these other three species possess conical spires with 18–20 spiral striae on last whorl. In addition, <italic><tp:taxon-name><tp:taxon-name-part taxon-name-part-type="genus" reg="Clostophis">C.</tp:taxon-name-part> <tp:taxon-name-part taxon-name-part-type="species" reg="proboscideus">proboscideus</tp:taxon-name-part></tp:taxon-name></italic> has a parietal lamella and a strong palatal plica, while <italic><tp:taxon-name><tp:taxon-name-part taxon-name-part-type="genus" reg="Clostophis">C.</tp:taxon-name-part> <tp:taxon-name-part taxon-name-part-type="species" reg="sankeyi">sankeyi</tp:taxon-name-part></tp:taxon-name></italic> and <italic><tp:taxon-name><tp:taxon-name-part taxon-name-part-type="genus" reg="Clostophis">C.</tp:taxon-name-part> <tp:taxon-name-part taxon-name-part-type="species" reg="yoga">yoga</tp:taxon-name-part></tp:taxon-name></italic> generally have no dentition, but parietal lamella and palatal plica may be weakly present in <italic><tp:taxon-name><tp:taxon-name-part taxon-name-part-type="genus" reg="Clostophis">C.</tp:taxon-name-part> <tp:taxon-name-part taxon-name-part-type="species" reg="sankeyi">sankeyi</tp:taxon-name-part></tp:taxon-name></italic> (<xref ref-type="bibr" rid="B21">Páll-Gergely et al. 2020</xref>).</p><p><italic><tp:taxon-name><tp:taxon-name-part taxon-name-part-type="genus" reg="Clostophis">Clostophis</tp:taxon-name-part> <tp:taxon-name-part taxon-name-part-type="species" reg="rhynchotes">rhynchotes</tp:taxon-name-part></tp:taxon-name></italic> sp. nov. also differs from <italic><tp:taxon-name><tp:taxon-name-part taxon-name-part-type="genus" reg="Clostophis">C.</tp:taxon-name-part> <tp:taxon-name-part taxon-name-part-type="species" reg="udayaditinus">udayaditinus</tp:taxon-name-part></tp:taxon-name></italic> Sutcharit &amp; Panha, 2025 from Cambodia by having slightly concave-sided shell, penultimate whorl slightly sunken into last whorl, 12–14 spiral striae on last whorl, and only one parietal lamella, while <italic><tp:taxon-name><tp:taxon-name-part taxon-name-part-type="genus" reg="Clostophis">C.</tp:taxon-name-part> <tp:taxon-name-part taxon-name-part-type="species" reg="udayaditinus">udayaditinus</tp:taxon-name-part></tp:taxon-name></italic> has a strongly concave shell, the penultimate whorl sunken into last whorl, 18–24 spiral striae on last whorl, and four dentitions (hooked parietal, infraparietal, palatal, and hooked columellar) (<xref ref-type="bibr" rid="B41">Sutcharit et al. 2025</xref>).</p></tp:treatment-sec><tp:treatment-sec sec-type="distribution" id="SECID0EO4AI"><title>Distribution.</title><p>This new species is currently known only from the type locality. There is a small limestone outcrop (700 m long and 250 m wide), and a hill covered with low vegetation, surrounded by a housing area and temple, and with low disturbance.</p></tp:treatment-sec><tp:treatment-sec sec-type="etymology" id="SECID0ET4AI"><title>Etymology.</title><p>The specific name <italic><tp:taxon-name><tp:taxon-name-part taxon-name-part-type="genus" reg="Clostophis"/><tp:taxon-name-part taxon-name-part-type="species" reg="rhynchotes">rhynchotes</tp:taxon-name-part></tp:taxon-name></italic> is from the Greek word <italic>rhynchos</italic> meaning ‘snout’ and the suffix –<italic>otes</italic>; it refers to the tuba of the last whorl, which resembles the snout of a tapir.</p></tp:treatment-sec><tp:treatment-sec sec-type="remarks" id="SECID0EH5AI"><title>Remarks.</title><p>Although <italic><tp:taxon-name><tp:taxon-name-part taxon-name-part-type="genus" reg="Clostophis">C.</tp:taxon-name-part> <tp:taxon-name-part taxon-name-part-type="species" reg="rhynchotes">rhynchotes</tp:taxon-name-part></tp:taxon-name></italic> sp. nov. shares a depressed shell, a long descending tuba, and spirally striated protoconch with <italic><tp:taxon-name><tp:taxon-name-part taxon-name-part-type="genus" reg="Acinolaemus">A.</tp:taxon-name-part> <tp:taxon-name-part taxon-name-part-type="species" reg="rhamphodontis">rhamphodontis</tp:taxon-name-part></tp:taxon-name></italic> sp. nov., it is distinguished from the latter by the prominent spiral striae crossed by less prominent growth lines without forming a rectangular pattern, and with very few dentitions. These characteristics indicate the placement of this new species within the genus <italic><tp:taxon-name><tp:taxon-name-part taxon-name-part-type="genus" reg="Clostophis">Clostophis</tp:taxon-name-part></tp:taxon-name></italic>.</p></tp:treatment-sec><tp:treatment-sec><!--Section generated to contain objects referenced in tp:taxon-treatment.--><table-wrap id="T3" position="float" orientation="portrait"><label>Table 3.</label><caption><p>Species list, diagnostic characters, and type localities of <italic><tp:taxon-name><tp:taxon-name-part taxon-name-part-type="genus" reg="Clostophis">Clostophis</tp:taxon-name-part></tp:taxon-name></italic> species. Numbers in species column refer to those in Figure <xref ref-type="fig" rid="F2">2A</xref>. The superscript numbers indicate references: 1 = <xref ref-type="bibr" rid="B4">Collinge (1902)</xref>; 2 = <xref ref-type="bibr" rid="B48">van Benthem Jutting (1961)</xref>; 3 = <xref ref-type="bibr" rid="B24">Panha and Burch (2002)</xref>; 4 = <xref ref-type="bibr" rid="B18">Páll-Gergely et al. (2015)</xref>; 5 = <xref ref-type="bibr" rid="B19">Páll-Gergely et al. (2017)</xref>; 6 = <xref ref-type="bibr" rid="B21">Páll-Gergely et al. (2020)</xref>; 7 = <xref ref-type="bibr" rid="B17">Páll-Gergely and Hunyadi (2022)</xref>; 8 = <xref ref-type="bibr" rid="B41">Sutcharit et al. (2025)</xref>; 9 = this study. n/a = data not available.</p></caption><table id="TID0EJXBI" rules="all"><tbody><tr><th rowspan="1" colspan="1">Species</th><th rowspan="1" colspan="1">Shell shape</th><th rowspan="1" colspan="1">Tubular</th><th rowspan="1" colspan="1">Protoconch</th><th rowspan="1" colspan="1">Aperture opening</th><th rowspan="1" colspan="1">Apertural dentition</th><th rowspan="1" colspan="1">Type locality</th></tr><tr><td rowspan="1" colspan="7">
                      <bold><italic><tp:taxon-name><tp:taxon-name-part taxon-name-part-type="genus" reg="Clostophis">C.</tp:taxon-name-part> <tp:taxon-name-part taxon-name-part-type="species" reg="sankeyi">sankeyi</tp:taxon-name-part></tp:taxon-name></italic> species group</bold>
                    </td></tr><tr><td rowspan="1" colspan="1">1 <italic><tp:taxon-name><tp:taxon-name-part taxon-name-part-type="genus" reg="Clostophis">C.</tp:taxon-name-part> <tp:taxon-name-part taxon-name-part-type="species" reg="sankeyi">sankeyi</tp:taxon-name-part></tp:taxon-name></italic> Benson, 1860<sup>6</sup></td><td rowspan="1" colspan="1">concave-conical</td><td rowspan="1" colspan="1">long descending</td><td rowspan="1" colspan="1">pitted and spirally striated</td><td rowspan="1" colspan="1">ventral to subventral</td><td rowspan="1" colspan="1">1 (parietal) or 2 (parietal, palatal)</td><td rowspan="1" colspan="1">Myanmar, Mon State</td></tr><tr><td rowspan="1" colspan="1">2 <italic><tp:taxon-name><tp:taxon-name-part taxon-name-part-type="genus" reg="Clostophis">C.</tp:taxon-name-part> <tp:taxon-name-part taxon-name-part-type="species" reg="proboscideus">proboscideus</tp:taxon-name-part></tp:taxon-name></italic> (Panha &amp; Burch, 2002)<sup>3,6,9</sup></td><td rowspan="1" colspan="1">concave-conical</td><td rowspan="1" colspan="1">long and descending</td><td rowspan="1" colspan="1">pitted and spirally striated</td><td rowspan="1" colspan="1">ventral to subventral</td><td rowspan="1" colspan="1">2 (parietal, palatal)</td><td rowspan="1" colspan="1">Thailand, Nakornsawan</td></tr><tr><td rowspan="1" colspan="1">3 <italic><tp:taxon-name><tp:taxon-name-part taxon-name-part-type="genus" reg="Clostophis">C.</tp:taxon-name-part> <tp:taxon-name-part taxon-name-part-type="species" reg="rhynchotes">rhynchotes</tp:taxon-name-part></tp:taxon-name></italic> sp. nov.<sup>9</sup></td><td rowspan="1" colspan="1">concave-conical</td><td rowspan="1" colspan="1">long and descending</td><td rowspan="1" colspan="1">pitted and spirally striated</td><td rowspan="1" colspan="1">ventral to subventral</td><td rowspan="1" colspan="1">1 parietal</td><td rowspan="1" colspan="1">Uthai Thani, Thailand</td></tr><tr><td rowspan="1" colspan="1">4 <italic><tp:taxon-name><tp:taxon-name-part taxon-name-part-type="genus" reg="Clostophis">C.</tp:taxon-name-part> <tp:taxon-name-part taxon-name-part-type="species" reg="udayaditinus">udayaditinus</tp:taxon-name-part></tp:taxon-name></italic> Sutcharit &amp; Panha, 2025<sup>8</sup></td><td rowspan="1" colspan="1">concave-conical</td><td rowspan="1" colspan="1">long and descending</td><td rowspan="1" colspan="1">pitted and spirally striated</td><td rowspan="1" colspan="1">ventral to subventral</td><td rowspan="1" colspan="1">4 (parietal, infraparietal, palatal, columellar)</td><td rowspan="1" colspan="1">Cambodia, Battambang</td></tr><tr><td rowspan="1" colspan="1">5 <italic><tp:taxon-name><tp:taxon-name-part taxon-name-part-type="genus" reg="Clostophis">C.</tp:taxon-name-part> <tp:taxon-name-part taxon-name-part-type="species" reg="yoga">yoga</tp:taxon-name-part></tp:taxon-name></italic> Páll-Gergely &amp; Hunyadi, 2022<sup>7</sup></td><td rowspan="1" colspan="1">concave-conical</td><td rowspan="1" colspan="1">long and descending</td><td rowspan="1" colspan="1">spiral striations</td><td rowspan="1" colspan="1">subventral</td><td rowspan="1" colspan="1">none</td><td rowspan="1" colspan="1">Vietnam, Thanh Hoa</td></tr><tr><td rowspan="1" colspan="7">
                      <bold><italic><tp:taxon-name><tp:taxon-name-part taxon-name-part-type="genus" reg="Clostophis">C.</tp:taxon-name-part> <tp:taxon-name-part taxon-name-part-type="species" reg="charybdis">charybdis</tp:taxon-name-part></tp:taxon-name></italic> species group</bold>
                    </td></tr><tr><td rowspan="1" colspan="1">6 <italic><tp:taxon-name><tp:taxon-name-part taxon-name-part-type="genus" reg="Clostophis">C.</tp:taxon-name-part> <tp:taxon-name-part taxon-name-part-type="species" reg="charybdis">charybdis</tp:taxon-name-part></tp:taxon-name></italic> Páll-Gergely &amp; Hunyadi, 2022<sup>7</sup></td><td rowspan="1" colspan="1">concave-conical</td><td rowspan="1" colspan="1">very short to absent</td><td rowspan="1" colspan="1">pitted and spirally striated</td><td rowspan="1" colspan="1">lateral</td><td rowspan="1" colspan="1">2 (parietal, palatal)</td><td rowspan="1" colspan="1">Vietnam, Lang Son</td></tr><tr><td rowspan="1" colspan="1">7 <italic><tp:taxon-name><tp:taxon-name-part taxon-name-part-type="genus" reg="Clostophis">C.</tp:taxon-name-part> <tp:taxon-name-part taxon-name-part-type="species" reg="candidus">candidus</tp:taxon-name-part></tp:taxon-name></italic> Páll-Gergely &amp; Hunyadi, 2022<sup>7</sup></td><td rowspan="1" colspan="1">conical, slightly concave side</td><td rowspan="1" colspan="1">short</td><td rowspan="1" colspan="1">spirally striated</td><td rowspan="1" colspan="1">sublateral</td><td rowspan="1" colspan="1">none</td><td rowspan="1" colspan="1">Vietnam, Lang Son</td></tr><tr><td rowspan="1" colspan="1">8 <italic><tp:taxon-name><tp:taxon-name-part taxon-name-part-type="genus" reg="Clostophis">C.</tp:taxon-name-part> <tp:taxon-name-part taxon-name-part-type="species" reg="incurvus">incurvus</tp:taxon-name-part></tp:taxon-name></italic> Páll-Gergely &amp; Vermeulen, 2020<sup>6</sup></td><td rowspan="1" colspan="1">conical, straight to slightly convex side</td><td rowspan="1" colspan="1">very short to absent</td><td rowspan="1" colspan="1">n/a</td><td rowspan="1" colspan="1">lateral</td><td rowspan="1" colspan="1">2 (parietal, palatal)</td><td rowspan="1" colspan="1">Vietnam, Quang Ninh</td></tr><tr><td rowspan="1" colspan="1">9 <italic><tp:taxon-name><tp:taxon-name-part taxon-name-part-type="genus" reg="Clostophis">C.</tp:taxon-name-part> <tp:taxon-name-part taxon-name-part-type="species" reg="infantilis">infantilis</tp:taxon-name-part></tp:taxon-name></italic> Páll-Gergely, 2020<sup>7</sup></td><td rowspan="1" colspan="1">conical, straight side</td><td rowspan="1" colspan="1">absent</td><td rowspan="1" colspan="1">pitted and spirally striated</td><td rowspan="1" colspan="1">lateral</td><td rowspan="1" colspan="1">none</td><td rowspan="1" colspan="1">Vietnam, Haiphong</td></tr><tr><td rowspan="1" colspan="1">10 <italic><tp:taxon-name><tp:taxon-name-part taxon-name-part-type="genus" reg="Clostophis">C.</tp:taxon-name-part> <tp:taxon-name-part taxon-name-part-type="species" reg="koilobasis">koilobasis</tp:taxon-name-part></tp:taxon-name></italic> Páll-Gergely &amp; Vermeulen, 2020<sup>6</sup></td><td rowspan="1" colspan="1">low conical, concave side</td><td rowspan="1" colspan="1">very short to absent</td><td rowspan="1" colspan="1">spirally striated</td><td rowspan="1" colspan="1">lateral</td><td rowspan="1" colspan="1">1 parietal</td><td rowspan="1" colspan="1">Laos, Khammouan</td></tr><tr><td rowspan="1" colspan="1">11 <italic><tp:taxon-name><tp:taxon-name-part taxon-name-part-type="genus" reg="Clostophis">C.</tp:taxon-name-part> <tp:taxon-name-part taxon-name-part-type="species" reg="multiformis">multiformis</tp:taxon-name-part></tp:taxon-name></italic> Páll-Gergely &amp; Reischütz, 2020<sup>6</sup></td><td rowspan="1" colspan="1">conical, straight side</td><td rowspan="1" colspan="1">short to slightly long</td><td rowspan="1" colspan="1">pitted and spirally striated</td><td rowspan="1" colspan="1">lateral or sublateral</td><td rowspan="1" colspan="1">1 parietal</td><td rowspan="1" colspan="1">Laos, Khammouane</td></tr><tr><td rowspan="1" colspan="1">12 <italic><tp:taxon-name><tp:taxon-name-part taxon-name-part-type="genus" reg="Clostophis">C.</tp:taxon-name-part> <tp:taxon-name-part taxon-name-part-type="species" reg="neglectus">neglectus</tp:taxon-name-part></tp:taxon-name></italic> (van Benthem Jutting, 1961)<sup>2,6</sup></td><td rowspan="1" colspan="1">conical, straight side</td><td rowspan="1" colspan="1">very short to absent</td><td rowspan="1" colspan="1">spirally striated</td><td rowspan="1" colspan="1">lateral</td><td rowspan="1" colspan="1">2 (parietal, palatal)</td><td rowspan="1" colspan="1">Malaysia, Pahang</td></tr><tr><td rowspan="1" colspan="1">13 <italic><tp:taxon-name><tp:taxon-name-part taxon-name-part-type="genus" reg="Clostophis">C.</tp:taxon-name-part> <tp:taxon-name-part taxon-name-part-type="species" reg="obtusus">obtusus</tp:taxon-name-part></tp:taxon-name></italic> Páll-Gergely &amp; Grego, 2020<sup>6</sup></td><td rowspan="1" colspan="1">conical, straight to slightly convex side</td><td rowspan="1" colspan="1">very short to absent</td><td rowspan="1" colspan="1">pitted and spirally striated</td><td rowspan="1" colspan="1">lateral</td><td rowspan="1" colspan="1">none</td><td rowspan="1" colspan="1">Laos, Khammouane</td></tr><tr><td rowspan="1" colspan="1">14 <italic><tp:taxon-name><tp:taxon-name-part taxon-name-part-type="genus" reg="Clostophis">C.</tp:taxon-name-part> <tp:taxon-name-part taxon-name-part-type="species" reg="platytrochus">platytrochus</tp:taxon-name-part></tp:taxon-name></italic> Páll-Gergely &amp; Hunyadi, 2020<sup>6</sup></td><td rowspan="1" colspan="1">conical, slightly concave side</td><td rowspan="1" colspan="1">short and descending</td><td rowspan="1" colspan="1">spirally striated</td><td rowspan="1" colspan="1">sub lateral</td><td rowspan="1" colspan="1">2 (parietal, palatal)</td><td rowspan="1" colspan="1">Vietnam, Da Nang</td></tr><tr><td rowspan="1" colspan="1">15 <italic><tp:taxon-name><tp:taxon-name-part taxon-name-part-type="genus" reg="Clostophis">C.</tp:taxon-name-part> <tp:taxon-name-part taxon-name-part-type="species" reg="stochi">stochi</tp:taxon-name-part></tp:taxon-name></italic> (Páll-Gergely &amp; Jochum, 2017)<sup>5</sup></td><td rowspan="1" colspan="1">conical, slightly convex side</td><td rowspan="1" colspan="1">very short to absent</td><td rowspan="1" colspan="1">spirally striated</td><td rowspan="1" colspan="1">lateral</td><td rowspan="1" colspan="1">2 (parietal, palatal)</td><td rowspan="1" colspan="1">Vietnam, Ha Giang</td></tr><tr><td rowspan="1" colspan="1">16 <italic><tp:taxon-name><tp:taxon-name-part taxon-name-part-type="genus" reg="Clostophis">C.</tp:taxon-name-part> <tp:taxon-name-part taxon-name-part-type="species" reg="thinbowguensis">thinbowguensis</tp:taxon-name-part></tp:taxon-name></italic> Páll-Gergely &amp; Hunyadi, 2022<sup>7</sup></td><td rowspan="1" colspan="1">conical, straight side</td><td rowspan="1" colspan="1">short</td><td rowspan="1" colspan="1">n/a</td><td rowspan="1" colspan="1">sublateral</td><td rowspan="1" colspan="1">1 parietal</td><td rowspan="1" colspan="1">Myanmar, Tanintharyi</td></tr><tr><td rowspan="1" colspan="7">
                      <bold><italic><tp:taxon-name><tp:taxon-name-part taxon-name-part-type="genus" reg="Clostophis">C.</tp:taxon-name-part> <tp:taxon-name-part taxon-name-part-type="species" reg="bactrianus">bactrianus</tp:taxon-name-part></tp:taxon-name></italic> species group</bold>
                    </td></tr><tr><td rowspan="1" colspan="1">17 <italic><tp:taxon-name><tp:taxon-name-part taxon-name-part-type="genus" reg="Clostophis">C.</tp:taxon-name-part> <tp:taxon-name-part taxon-name-part-type="species" reg="bactrianus">bactrianus</tp:taxon-name-part></tp:taxon-name></italic> Páll-Gergely &amp; Hunyadi, 2022<sup>7</sup></td><td rowspan="1" colspan="1">conical, straight side</td><td rowspan="1" colspan="1">short</td><td rowspan="1" colspan="1">spirally striated</td><td rowspan="1" colspan="1">lateral</td><td rowspan="1" colspan="1">4 (parietal, palatal, basal, columellar)</td><td rowspan="1" colspan="1">Malaysia, Pahang</td></tr><tr><td rowspan="1" colspan="1">18 <italic><tp:taxon-name><tp:taxon-name-part taxon-name-part-type="genus" reg="Clostophis">C.</tp:taxon-name-part> <tp:taxon-name-part taxon-name-part-type="species" reg="lacrima">lacrima</tp:taxon-name-part></tp:taxon-name></italic> (Páll-Gergely &amp; Hunyadi, 2015)<sup>4</sup></td><td rowspan="1" colspan="1">concave-conical</td><td rowspan="1" colspan="1">very short to absent</td><td rowspan="1" colspan="1">pitted and spirally striated</td><td rowspan="1" colspan="1">lateral</td><td rowspan="1" colspan="1">4 (parietal, palatal, basal, columellar)</td><td rowspan="1" colspan="1">China, Guangxi</td></tr><tr><td rowspan="1" colspan="1">19 <italic><tp:taxon-name><tp:taxon-name-part taxon-name-part-type="genus" reg="Clostophis">C.</tp:taxon-name-part> <tp:taxon-name-part taxon-name-part-type="species" reg="laidlawi">laidlawi</tp:taxon-name-part></tp:taxon-name></italic> (Collinge, 1902)<sup>1,7</sup></td><td rowspan="1" colspan="1">conical, slightly concave side</td><td rowspan="1" colspan="1">very short to long and descending</td><td rowspan="1" colspan="1">spirally striated</td><td rowspan="1" colspan="1">lateral or sublateral</td><td rowspan="1" colspan="1">5 (parietal, angular, palatal, basal, columellar)</td><td rowspan="1" colspan="1">Thailand, Yala</td></tr><tr><td rowspan="1" colspan="1">20 <italic><tp:taxon-name><tp:taxon-name-part taxon-name-part-type="genus" reg="Clostophis">C.</tp:taxon-name-part> <tp:taxon-name-part taxon-name-part-type="species" reg="obliquus">obliquus</tp:taxon-name-part></tp:taxon-name></italic> Páll-Gergely &amp; Hunyadi, 2022<sup>7</sup></td><td rowspan="1" colspan="1">conical, slightly concave side</td><td rowspan="1" colspan="1">very short to absent</td><td rowspan="1" colspan="1">pitted and spirally striated</td><td rowspan="1" colspan="1">lateral</td><td rowspan="1" colspan="1">4 (parietal, palatal, basal, columellar)</td><td rowspan="1" colspan="1">China, Guangxi</td></tr><tr><td rowspan="1" colspan="1">21 <italic><tp:taxon-name><tp:taxon-name-part taxon-name-part-type="genus" reg="Clostophis">C.</tp:taxon-name-part> <tp:taxon-name-part taxon-name-part-type="species" reg="socialis">socialis</tp:taxon-name-part></tp:taxon-name></italic> (Páll-Gergely &amp; Hunyadi, 2015)<sup>4</sup></td><td rowspan="1" colspan="1">concave-conical</td><td rowspan="1" colspan="1">short</td><td rowspan="1" colspan="1">pitted and spirally striated</td><td rowspan="1" colspan="1">lateral</td><td rowspan="1" colspan="1">4 (parietal, palatal, basal, columellar)</td><td rowspan="1" colspan="1">China, Guangxi</td></tr></tbody></table></table-wrap><fig id="F2" position="float" orientation="portrait"><object-id xmlns:xlink="http://www.w3.org/1999/xlink" content-type="doi" xlink:type="simple">10.3897/zookeys.1258.162797.figure2</object-id><object-id xmlns:xlink="http://www.w3.org/1999/xlink" content-type="arpha" xlink:type="simple">2B06BB09-E4C0-5E9C-A12D-DDDC0534B85C</object-id><label>Figure 2.</label><caption><p>Approximate type localities. A. All <italic><tp:taxon-name><tp:taxon-name-part taxon-name-part-type="genus" reg="Clostophis">Clostophis</tp:taxon-name-part></tp:taxon-name></italic> species. Colours indicate different species groups; numbers correspond to the species listed in Table <xref ref-type="table" rid="T3">3</xref>; B. All <italic><tp:taxon-name><tp:taxon-name-part taxon-name-part-type="genus" reg="Acinolaemus">Acinolaemus</tp:taxon-name-part></tp:taxon-name></italic> species; numbers correspond to the species listed in Table <xref ref-type="table" rid="T4">4</xref>.</p></caption><graphic xmlns:xlink="http://www.w3.org/1999/xlink" xlink:href="zookeys-1258-035_article-162797__-g002.jpg" position="float" orientation="portrait" xlink:type="simple" id="oo_1456490.jpg"><uri content-type="original_file" xlink:type="simple">https://binary.pensoft.net/fig/1456490</uri></graphic></fig></tp:treatment-sec><ref-list><ref id="B4"><mixed-citation xmlns:xlink="http://www.w3.org/1999/xlink" xlink:type="simple"><person-group><name name-style="western"><surname>Collinge</surname><given-names>WE</given-names></name></person-group> (<year>1902</year>) <article-title>On the non-operculated land- and freshwater molluscs collected by the members of the “Skeat Expedition” in the Malay Peninsula, 1899–1900.</article-title><source>Journal of Malacology</source><volume>9</volume>(<issue>3</issue>): <fpage>71</fpage>–<lpage>95</lpage>. <ext-link xlink:href="10.1111/j.1469-7998.1902.tb08186.x" ext-link-type="doi" xlink:type="simple">https://doi.org/10.1111/j.1469-7998.1902.tb08186.x</ext-link></mixed-citation></ref><ref id="B48"><mixed-citation xmlns:xlink="http://www.w3.org/1999/xlink" xlink:type="simple"><person-group><name name-style="western"><surname>van Benthem Jutting</surname><given-names>WSS</given-names></name></person-group> (<year>1961</year>) <article-title>Additional new species and new localities of the family <tp:taxon-name><tp:taxon-name-part taxon-name-part-type="family">Vertiginidae</tp:taxon-name-part></tp:taxon-name> and the genera <italic><tp:taxon-name><tp:taxon-name-part taxon-name-part-type="genus">Oophana</tp:taxon-name-part></tp:taxon-name></italic> and <italic><tp:taxon-name><tp:taxon-name-part taxon-name-part-type="genus">Opisthostoma</tp:taxon-name-part></tp:taxon-name></italic> from Malaya.</article-title><source>Bulletin of the Raffles Museum</source><volume>26</volume>: <fpage>34</fpage>–<lpage>48</lpage>.</mixed-citation></ref><ref id="B24"><mixed-citation xmlns:xlink="http://www.w3.org/1999/xlink" xlink:type="simple"><person-group><name name-style="western"><surname>Panha</surname><given-names>S</given-names></name><name name-style="western"><surname>Burch</surname><given-names>JB</given-names></name></person-group> (<year>2002</year>) Two new genera of pupillid land snails from Thailand (<tp:taxon-name><tp:taxon-name-part taxon-name-part-type="infraclass">Pulmonata</tp:taxon-name-part></tp:taxon-name>: <tp:taxon-name><tp:taxon-name-part taxon-name-part-type="family">Pupillidae</tp:taxon-name-part></tp:taxon-name>: <tp:taxon-name><tp:taxon-name-part taxon-name-part-type="subfamily">Gastrocoptinae</tp:taxon-name-part></tp:taxon-name>). Malacological Review 31/32 [1998–1999] (2): 143–153. <ext-link xlink:href="10.58837/tnh.2.1.102860" ext-link-type="doi" xlink:type="simple">https://doi.org/10.58837/tnh.2.1.102860</ext-link></mixed-citation></ref><ref id="B18"><mixed-citation xmlns:xlink="http://www.w3.org/1999/xlink" xlink:type="simple"><person-group><name name-style="western"><surname>Páll-Gergely</surname><given-names>B</given-names></name><name name-style="western"><surname>Hunyadi</surname><given-names>A</given-names></name><name name-style="western"><surname>Jochum</surname><given-names>A</given-names></name><name name-style="western"><surname>Asami</surname><given-names>T</given-names></name></person-group> (<year>2015</year>) <article-title>Seven new hypselostomatid species from China, including some of the world’s smallest land snails (<tp:taxon-name><tp:taxon-name-part taxon-name-part-type="class">Gastropoda</tp:taxon-name-part></tp:taxon-name>, <tp:taxon-name><tp:taxon-name-part taxon-name-part-type="infraclass">Pulmonata</tp:taxon-name-part></tp:taxon-name>, <tp:taxon-name><tp:taxon-name-part taxon-name-part-type="suborder">Orthurethra</tp:taxon-name-part></tp:taxon-name>).</article-title><source>ZooKeys</source><volume>523</volume>: <fpage>31</fpage>–<lpage>62</lpage>. <ext-link xlink:href="10.3897/zookeys.523.6114" ext-link-type="doi" xlink:type="simple">https://doi.org/10.3897/zookeys.523.6114</ext-link></mixed-citation></ref><ref id="B19"><mixed-citation xmlns:xlink="http://www.w3.org/1999/xlink" xlink:type="simple"><person-group><name name-style="western"><surname>Páll-Gergely</surname><given-names>B</given-names></name><name name-style="western"><surname>Jochum</surname><given-names>A</given-names></name><name name-style="western"><surname>Asami</surname><given-names>T</given-names></name></person-group> (<year>2017</year>) <article-title>Three new species and a new genus of <tp:taxon-name><tp:taxon-name-part taxon-name-part-type="family">Hypselostomatidae</tp:taxon-name-part></tp:taxon-name> (<tp:taxon-name><tp:taxon-name-part taxon-name-part-type="class">Gastropoda</tp:taxon-name-part></tp:taxon-name>: <tp:taxon-name><tp:taxon-name-part taxon-name-part-type="infraclass">Pulmonata</tp:taxon-name-part></tp:taxon-name>) from Cong Troi Cave, Northern Vietnam.</article-title><source>Acta Zoologica Academiae Scientiarum Hungaricae</source><volume>63</volume>(<issue>3</issue>): <fpage>327</fpage>–<lpage>341</lpage>. <ext-link xlink:href="10.17109/AZH.63.3.327.2017" ext-link-type="doi" xlink:type="simple">https://doi.org/10.17109/AZH.63.3.327.2017</ext-link></mixed-citation></ref><ref id="B21"><mixed-citation xmlns:xlink="http://www.w3.org/1999/xlink" xlink:type="simple"><person-group><name name-style="western"><surname>Páll-Gergely</surname><given-names>B</given-names></name><name name-style="western"><surname>Hunyadi</surname><given-names>A</given-names></name><name name-style="western"><surname>Grego</surname><given-names>J</given-names></name><name name-style="western"><surname>Reischütz</surname><given-names>A</given-names></name><name name-style="western"><surname>Buczkó</surname><given-names>K</given-names></name><name name-style="western"><surname>Vermeulen</surname><given-names>JJ</given-names></name></person-group> (<year>2020</year>) <article-title><italic><tp:taxon-name><tp:taxon-name-part taxon-name-part-type="genus">Clostophis</tp:taxon-name-part></tp:taxon-name></italic> Benson, 1860, is not a monotypic diplommatinid but a speciose hypselostomatid (<tp:taxon-name><tp:taxon-name-part taxon-name-part-type="class">Gastropoda</tp:taxon-name-part></tp:taxon-name>: <tp:taxon-name><tp:taxon-name-part taxon-name-part-type="suborder">Eupulmonata</tp:taxon-name-part></tp:taxon-name>), with descriptions of six new species.</article-title><source>The Raffles Bulletin of Zoology</source><volume>68</volume>: <fpage>350</fpage>–<lpage>368</lpage>. <ext-link xlink:href="10.26107/RBZ-2020-0052" ext-link-type="doi" xlink:type="simple">https://doi.org/10.26107/RBZ-2020-0052</ext-link></mixed-citation></ref><ref id="B17"><mixed-citation xmlns:xlink="http://www.w3.org/1999/xlink" xlink:type="simple"><person-group><name name-style="western"><surname>Páll-Gergely</surname><given-names>B</given-names></name><name name-style="western"><surname>Hunyadi</surname><given-names>A</given-names></name></person-group> (<year>2022</year>) <article-title>New and little-known species of <italic><tp:taxon-name><tp:taxon-name-part taxon-name-part-type="genus">Clostophis</tp:taxon-name-part></tp:taxon-name></italic> Benson, 1860 from Southeast Asia (<tp:taxon-name><tp:taxon-name-part taxon-name-part-type="class">Gastropoda</tp:taxon-name-part></tp:taxon-name>: <tp:taxon-name><tp:taxon-name-part taxon-name-part-type="suborder">Eupulmonata</tp:taxon-name-part></tp:taxon-name>: <tp:taxon-name><tp:taxon-name-part taxon-name-part-type="family">Hypselostomatidae</tp:taxon-name-part></tp:taxon-name>).</article-title><source>The Raffles Bulletin of Zoology</source><volume>70</volume>: <fpage>417</fpage>–<lpage>439</lpage>. <ext-link xlink:href="https://lkcnhm.nus.edu.sg/wp-content/uploads/sites/10/2022/09/rbz-2022-0023.pdf" ext-link-type="uri" xlink:type="simple">https://lkcnhm.nus.edu.sg/wp-content/uploads/sites/10/2022/09/rbz-2022-0023.pdf</ext-link></mixed-citation></ref><ref id="B41"><mixed-citation xmlns:xlink="http://www.w3.org/1999/xlink" xlink:type="simple"><person-group><name name-style="western"><surname>Sutcharit</surname><given-names>C</given-names></name><name name-style="western"><surname>Thi</surname><given-names>S</given-names></name><name name-style="western"><surname>Chantha</surname><given-names>N</given-names></name><name name-style="western"><surname>Chourn</surname><given-names>P</given-names></name><name name-style="western"><surname>Sophea</surname><given-names>C</given-names></name><name name-style="western"><surname>Jeratthitikul</surname><given-names>E</given-names></name><name name-style="western"><surname>Pholyotha</surname><given-names>A</given-names></name><name name-style="western"><surname>Siriwut</surname><given-names>W</given-names></name><name name-style="western"><surname>Srisonchai</surname><given-names>R</given-names></name><name name-style="western"><surname>Panha</surname><given-names>S</given-names></name></person-group> (<year>2025</year>) <article-title>First record of the microsnail genus <italic><tp:taxon-name><tp:taxon-name-part taxon-name-part-type="genus">Clostophis</tp:taxon-name-part></tp:taxon-name></italic> Benson, 1860 (<tp:taxon-name><tp:taxon-name-part taxon-name-part-type="suborder">Eupulmonata</tp:taxon-name-part></tp:taxon-name>: <tp:taxon-name><tp:taxon-name-part taxon-name-part-type="superfamily">Pupilloidea</tp:taxon-name-part></tp:taxon-name>) from Cambodia, with description of a new species.</article-title><source>Journal of Conchology</source><volume>45</volume>(<issue>3</issue>): <fpage>450</fpage>–<lpage>457</lpage>. <ext-link xlink:href="10.61733/jconch/4538" ext-link-type="doi" xlink:type="simple">https://doi.org/10.61733/jconch/4538</ext-link></mixed-citation></ref></ref-list></tp:taxon-treatment>
