# Supplementary material for: ﻿The microsnail genera Clostophis and Acinolaemus (Eupulmonata, Pupilloidea, Hypselostomatidae) from central Thailand, with description of three new species
Source: Zookeys. 2025 Nov 3;1258:35–71. doi: 10.3897/zookeys.1258.162797 (PMC12603646; doi:10.3897/zookeys.1258.162797)
Supplement: XML Treatment for Acinolaemus [file zookeys.1258.162797-treatment4.xml]

<!DOCTYPE tp:taxon-treatment
  PUBLIC "-//TaxonX//DTD Taxonomic Treatment Publishing DTD v0 20100105//EN" "tax-treatment-NSO.dtd">
<tp:taxon-treatment xmlns:tp="http://www.plazi.org/taxpub"><tp:treatment-meta><kwd-group><label>Taxon classification</label><kwd>
                <named-content content-type="kingdom">Animalia</named-content>
              </kwd><kwd>
                <named-content content-type="order">Stylommatophora</named-content>
              </kwd><kwd>
                <named-content content-type="family">Hypselostomatidae</named-content>
              </kwd></kwd-group><mixed-citation publication-type="journal"><person-group><name><surname>Tongkerd</surname><given-names>Piyoros</given-names></name><name><surname>Janjai</surname><given-names>Teerangkul</given-names></name><name><surname>Pholyotha</surname><given-names>Arthit</given-names></name><name><surname>Gojšina</surname><given-names>Vukašin</given-names></name><name><surname>Panha</surname><given-names>Somsak</given-names></name><name><surname>Sutcharit</surname><given-names>Chirasak</given-names></name></person-group><article-title>﻿The microsnail genera <italic><tp:taxon-name><tp:taxon-name-part taxon-name-part-type="genus" reg="Clostophis">Clostophis</tp:taxon-name-part></tp:taxon-name></italic> and <italic><tp:taxon-name><tp:taxon-name-part taxon-name-part-type="genus" reg="Acinolaemus">Acinolaemus</tp:taxon-name-part></tp:taxon-name></italic> (<tp:taxon-name><tp:taxon-name-part taxon-name-part-type="suborder">Eupulmonata</tp:taxon-name-part></tp:taxon-name>, <tp:taxon-name><tp:taxon-name-part taxon-name-part-type="superfamily">Pupilloidea</tp:taxon-name-part></tp:taxon-name>, <tp:taxon-name><tp:taxon-name-part taxon-name-part-type="family">Hypselostomatidae</tp:taxon-name-part></tp:taxon-name>) from central Thailand, with description of three new species</article-title><source>Zookeys</source><day>03</day><month>11</month><year>2025</year><volume>1258</volume><fpage>35</fpage><lpage>71</lpage><pub-id pub-id-type="doi">10.3897/zookeys.1258.162797</pub-id></mixed-citation></tp:treatment-meta><tp:nomenclature><label>﻿</label><tp:taxon-name><object-id xmlns:xlink="http://www.w3.org/1999/xlink" content-type="arpha" xlink:type="simple">19803BBA-1E93-52D1-AC6D-8935AF7197A3</object-id>
              <tp:taxon-name-part taxon-name-part-type="genus" reg="Acinolaemus">Acinolaemus</tp:taxon-name-part>
            </tp:taxon-name><tp:taxon-authority>Thompson &amp; Upatham, 1997</tp:taxon-authority><tp:nomenclature-citation-list><tp:nomenclature-citation><tp:taxon-name>
                  <tp:taxon-name-part taxon-name-part-type="genus" reg="Acinolaemus">Acinolaemus</tp:taxon-name-part>
                </tp:taxon-name><comment>Thompson &amp; Upatham, 1997: 223, 224. <xref ref-type="bibr" rid="B35">Schileyko 1998</xref>: 255. <xref ref-type="bibr" rid="B25">Panha and Burch 2005</xref>: 39. <xref ref-type="bibr" rid="B49">Vermeulen et al. 2007</xref>: 86.</comment></tp:nomenclature-citation></tp:nomenclature-citation-list></tp:nomenclature><tp:treatment-sec sec-type="type species" id="SECID0EBBBI"><title>Type species.</title><p><italic><tp:taxon-name><tp:taxon-name-part taxon-name-part-type="genus" reg="Acinolaemus">Acinolaemus</tp:taxon-name-part> <tp:taxon-name-part taxon-name-part-type="species" reg="ptychochilus">ptychochilus</tp:taxon-name-part></tp:taxon-name></italic> Thompson &amp; Upatham, 1997, by original designation.</p></tp:treatment-sec><tp:treatment-sec sec-type="remarks" id="SECID0ESBBI"><title>Remarks.</title><p>The genus currently contains 11 species (<xref ref-type="bibr" rid="B15">MolluscaBase 2025</xref>) with few to many apertural dentitions, a shell with ascending to descending tuba or without tuba, and a shell surface with rectangular reticulations to prominent spiral striations (Table <xref ref-type="table" rid="T4">4</xref>; <xref ref-type="bibr" rid="B44">Thompson and Upatham 1997</xref>). These variations are possibly the cause that rendered the generic boundary ambiguous and necessitates intensive systematic revision.</p><table-wrap id="T4" position="float" orientation="portrait"><label>Table 4.</label><caption><p>Species list, diagnostic characters, and type localities of <italic><tp:taxon-name><tp:taxon-name-part taxon-name-part-type="genus" reg="Acinolaemus">Acinolaemus</tp:taxon-name-part></tp:taxon-name></italic> species. Numbers in species column refer to those in Fig. <xref ref-type="fig" rid="F2">2B</xref>. The superscript numbers indicate references: 1 = <xref ref-type="bibr" rid="B44">Thompson and Upatham (1997)</xref>; 2 = <xref ref-type="bibr" rid="B35">Schileyko (1998)</xref>; 3 = <xref ref-type="bibr" rid="B49">Vermeulen et al. (2007)</xref>; 4 = <xref ref-type="bibr" rid="B50">Vermeulen et al. (2019)</xref>; 5 = <xref ref-type="bibr" rid="B2">Changlom et al. (2019)</xref>; 6 = <xref ref-type="bibr" rid="B47">Tongkerd et al. (2024)</xref>; 7 = this study.</p></caption><table id="TID0ELWCI" rules="all"><tbody><tr><th rowspan="2" colspan="1">Species</th><th rowspan="2" colspan="1">Shell shape</th><th rowspan="2" colspan="1">Shell sculpture</th><th rowspan="1" colspan="3">Number of dentitions on</th><th rowspan="2" colspan="1">Palatal tubercle</th><th rowspan="2" colspan="1">Type locality</th></tr><tr><th rowspan="1" colspan="1">parietal wall</th><th rowspan="1" colspan="1">palatal wall</th><th rowspan="1" colspan="1">columellar wall</th></tr><tr><td rowspan="1" colspan="1">1. <italic><tp:taxon-name><tp:taxon-name-part taxon-name-part-type="genus" reg="Acinolaemus">A.</tp:taxon-name-part> <tp:taxon-name-part taxon-name-part-type="species" reg="cryptidentatus">cryptidentatus</tp:taxon-name-part></tp:taxon-name></italic><xref ref-type="bibr" rid="B2">Changlom et al., 2019</xref><sup>5,6,7</sup></td><td rowspan="1" colspan="1">conical, slightly concave side, no tuba</td><td rowspan="1" colspan="1">rectangular reticulation</td><td rowspan="1" colspan="1">3 (parietal, angular, infraparietal)</td><td rowspan="1" colspan="1">4 (3 palatals, basal)</td><td rowspan="1" colspan="1">1 columella</td><td rowspan="1" colspan="1">present</td><td rowspan="1" colspan="1">Thailand, Mae Hong Son</td></tr><tr><td rowspan="1" colspan="1">2. <italic><tp:taxon-name><tp:taxon-name-part taxon-name-part-type="genus" reg="Acinolaemus">A.</tp:taxon-name-part> <tp:taxon-name-part taxon-name-part-type="species" reg="dayanum">dayanum</tp:taxon-name-part></tp:taxon-name></italic> (Stoliczka, 1871)<sup>6</sup></td><td rowspan="1" colspan="1">concave-conical, no tuba</td><td rowspan="1" colspan="1">rectangular reticulation</td><td rowspan="1" colspan="1">3 (parietal, angular, infraparietal)</td><td rowspan="1" colspan="1">4 (3 palatals, basal)</td><td rowspan="1" colspan="1">1 columella</td><td rowspan="1" colspan="1">present</td><td rowspan="1" colspan="1">Myanmar, Mon</td></tr><tr><td rowspan="1" colspan="1">3. <italic><tp:taxon-name><tp:taxon-name-part taxon-name-part-type="genus" reg="Acinolaemus">A.</tp:taxon-name-part> <tp:taxon-name-part taxon-name-part-type="species" reg="mueangonensis">mueangonensis</tp:taxon-name-part></tp:taxon-name></italic><xref ref-type="bibr" rid="B2">Changlom et al., 2019</xref><sup>5,7</sup></td><td rowspan="1" colspan="1">conical, straight to concave side, no tuba</td><td rowspan="1" colspan="1">rectangular reticulation</td><td rowspan="1" colspan="1">3 (parietal, angular, infraparietal)</td><td rowspan="1" colspan="1">4 (3 palatals, basal)</td><td rowspan="1" colspan="1">1 or 2 columellae</td><td rowspan="1" colspan="1">present</td><td rowspan="1" colspan="1">Thailand, Chiang Mai</td></tr><tr><td rowspan="1" colspan="1">4. <italic><tp:taxon-name><tp:taxon-name-part taxon-name-part-type="genus" reg="Acinolaemus">A.</tp:taxon-name-part> <tp:taxon-name-part taxon-name-part-type="species" reg="ptychochilus">ptychochilus</tp:taxon-name-part></tp:taxon-name></italic> Thompson &amp; Upatham, 1997<sup>1,2,7</sup></td><td rowspan="1" colspan="1">conical, slightly concave side, no tuba</td><td rowspan="1" colspan="1">rectangular reticulation</td><td rowspan="1" colspan="1">3 (parietal, angular, infraparietal)</td><td rowspan="1" colspan="1">5 (4 palatals, basal)</td><td rowspan="1" colspan="1">3 (columellae)</td><td rowspan="1" colspan="1">present</td><td rowspan="1" colspan="1">Thailand, Chiang Mai</td></tr><tr><td rowspan="1" colspan="1">5. <italic><tp:taxon-name><tp:taxon-name-part taxon-name-part-type="genus" reg="Acinolaemus">A.</tp:taxon-name-part> <tp:taxon-name-part taxon-name-part-type="species" reg="corusticorus">corusticorus</tp:taxon-name-part></tp:taxon-name></italic>, sp. nov.<sup>7</sup></td><td rowspan="1" colspan="1">conical, slightly concave side, no tuba</td><td rowspan="1" colspan="1">rectangular reticulation</td><td rowspan="1" colspan="1">3 (parietal, angular, infraparietal)</td><td rowspan="1" colspan="1">3 or 4 palatals</td><td rowspan="1" colspan="1">2 (columellae)</td><td rowspan="1" colspan="1">present</td><td rowspan="1" colspan="1">Thailand, Tak</td></tr><tr><td rowspan="1" colspan="1">6. <italic><tp:taxon-name><tp:taxon-name-part taxon-name-part-type="genus" reg="Acinolaemus">A.</tp:taxon-name-part> <tp:taxon-name-part taxon-name-part-type="species" reg="rhamphodontis">rhamphodontis</tp:taxon-name-part></tp:taxon-name></italic> sp. nov.<sup>7</sup></td><td rowspan="1" colspan="1">depressed conical, concave side, long and descending tuba</td><td rowspan="1" colspan="1">rectangular reticulation</td><td rowspan="1" colspan="1">3 (parietal, angular, infraparietal)</td><td rowspan="1" colspan="1">3 (2 palatals, basal)</td><td rowspan="1" colspan="1">2 (columellae)</td><td rowspan="1" colspan="1">present</td><td rowspan="1" colspan="1">Thailand, Tak</td></tr><tr><td rowspan="1" colspan="1">7. <italic><tp:taxon-name><tp:taxon-name-part taxon-name-part-type="genus" reg="Acinolaemus">A.</tp:taxon-name-part> <tp:taxon-name-part taxon-name-part-type="species" reg="carcharodon">carcharodon</tp:taxon-name-part></tp:taxon-name></italic><xref ref-type="bibr" rid="B49">Vermeulen et al., 2007</xref><sup>4</sup></td><td rowspan="1" colspan="1">depressed conical, curved side, short descending tuba</td><td rowspan="1" colspan="1">prominent spiral striations</td><td rowspan="1" colspan="1">2 (parietal, angular)</td><td rowspan="1" colspan="1">2 (parietal, basal)</td><td rowspan="1" colspan="1">absent</td><td rowspan="1" colspan="1">absent</td><td rowspan="1" colspan="1">Vietnam, Kien Giang</td></tr><tr><td rowspan="1" colspan="1">8. <italic><tp:taxon-name><tp:taxon-name-part taxon-name-part-type="genus" reg="Acinolaemus">A.</tp:taxon-name-part> <tp:taxon-name-part taxon-name-part-type="species" reg="pyramidalis">pyramidalis</tp:taxon-name-part></tp:taxon-name></italic> (<xref ref-type="bibr" rid="B49">Vermeulen et al., 2007</xref>)<sup>3</sup></td><td rowspan="1" colspan="1">conical, slightly concave side, short and descending tuba</td><td rowspan="1" colspan="1">prominent spiral striations</td><td rowspan="1" colspan="1">2 (parietal, angular)</td><td rowspan="1" colspan="1">2 palatals</td><td rowspan="1" colspan="1">1 columella or absent</td><td rowspan="1" colspan="1">absent</td><td rowspan="1" colspan="1">Vietnam, Kien Giang</td></tr><tr><td rowspan="1" colspan="1">9. <italic><tp:taxon-name><tp:taxon-name-part taxon-name-part-type="genus" reg="Acinolaemus">A.</tp:taxon-name-part> <tp:taxon-name-part taxon-name-part-type="species" reg="rectus">rectus</tp:taxon-name-part></tp:taxon-name></italic><xref ref-type="bibr" rid="B50">Vermeulen et al., 2019</xref><sup>3</sup></td><td rowspan="1" colspan="1">conical, slightly concave side, short and ascending tuba</td><td rowspan="1" colspan="1">prominent spiral striations</td><td rowspan="1" colspan="1">2 (parietal, angular)</td><td rowspan="1" colspan="1">2 palatals</td><td rowspan="1" colspan="1">1 columella</td><td rowspan="1" colspan="1">absent</td><td rowspan="1" colspan="1">Cambodia, Kampot</td></tr><tr><td rowspan="1" colspan="1">10. <italic><tp:taxon-name><tp:taxon-name-part taxon-name-part-type="genus" reg="Acinolaemus">A.</tp:taxon-name-part> <tp:taxon-name-part taxon-name-part-type="species" reg="rhamphodon">rhamphodon</tp:taxon-name-part></tp:taxon-name></italic> Thompson &amp; Upatham, 1997<sup>1</sup></td><td rowspan="1" colspan="1">concave-conical, no tuba</td><td rowspan="1" colspan="1">prominent spiral striations</td><td rowspan="1" colspan="1">2 (parietal, angular)</td><td rowspan="1" colspan="1">2 palatals</td><td rowspan="1" colspan="1">1 columella</td><td rowspan="1" colspan="1">weak</td><td rowspan="1" colspan="1">Thailand, Chachoengsao</td></tr><tr><td rowspan="1" colspan="1">11. <italic><tp:taxon-name><tp:taxon-name-part taxon-name-part-type="genus" reg="Acinolaemus">A.</tp:taxon-name-part> <tp:taxon-name-part taxon-name-part-type="species" reg="stenopus">stenopus</tp:taxon-name-part></tp:taxon-name></italic> Thompson &amp; Upatham, 1997<sup>1</sup></td><td rowspan="1" colspan="1">conical, slightly concave side, no tuba</td><td rowspan="1" colspan="1">prominent spiral striations</td><td rowspan="1" colspan="1">2 (parietal, angular)</td><td rowspan="1" colspan="1">2 palatals</td><td rowspan="1" colspan="1">1 columella</td><td rowspan="1" colspan="1">present</td><td rowspan="1" colspan="1">Thailand, Chanthaburi</td></tr><tr><td rowspan="1" colspan="1">12. <italic><tp:taxon-name><tp:taxon-name-part taxon-name-part-type="genus" reg="Acinolaemus">A.</tp:taxon-name-part> <tp:taxon-name-part taxon-name-part-type="species" reg="colpodon">colpodon</tp:taxon-name-part></tp:taxon-name></italic> Thompson &amp; Upatham, 1997<sup>1</sup></td><td rowspan="1" colspan="1">conical, slightly concave side, long and ascending tuba</td><td rowspan="1" colspan="1">prominent spiral striations</td><td rowspan="1" colspan="1">1 angular</td><td rowspan="1" colspan="1">1 palatal</td><td rowspan="1" colspan="1">1 columella</td><td rowspan="1" colspan="1">weak</td><td rowspan="1" colspan="1">Thailand, Rayong</td></tr><tr><td rowspan="1" colspan="1">13. <italic><tp:taxon-name><tp:taxon-name-part taxon-name-part-type="genus" reg="Acinolaemus">A.</tp:taxon-name-part> <tp:taxon-name-part taxon-name-part-type="species" reg="sphinctinion">sphinctinion</tp:taxon-name-part></tp:taxon-name></italic> Thompson &amp; Upatham, 1997<sup>1</sup></td><td rowspan="1" colspan="1">conical, straight side, very short and ascending tuba</td><td rowspan="1" colspan="1">prominent spiral striations</td><td rowspan="1" colspan="1">2 (angulo-parietal, infraparietal)</td><td rowspan="1" colspan="1">2 palatals</td><td rowspan="1" colspan="1">1 columella</td><td rowspan="1" colspan="1">absent</td><td rowspan="1" colspan="1">Thailand, Pra Chuap Khiri Khan</td></tr></tbody></table></table-wrap></tp:treatment-sec><tp:treatment-sec><!--Section generated to contain objects referenced in tp:taxon-treatment.--><fig id="F2" position="float" orientation="portrait"><object-id xmlns:xlink="http://www.w3.org/1999/xlink" content-type="doi" xlink:type="simple">10.3897/zookeys.1258.162797.figure2</object-id><object-id xmlns:xlink="http://www.w3.org/1999/xlink" content-type="arpha" xlink:type="simple">2B06BB09-E4C0-5E9C-A12D-DDDC0534B85C</object-id><label>Figure 2.</label><caption><p>Approximate type localities. A. All <italic><tp:taxon-name><tp:taxon-name-part taxon-name-part-type="genus" reg="Clostophis">Clostophis</tp:taxon-name-part></tp:taxon-name></italic> species. Colours indicate different species groups; numbers correspond to the species listed in Table <xref ref-type="table" rid="T3">3</xref>; B. All <italic><tp:taxon-name><tp:taxon-name-part taxon-name-part-type="genus" reg="Acinolaemus">Acinolaemus</tp:taxon-name-part></tp:taxon-name></italic> species; numbers correspond to the species listed in Table <xref ref-type="table" rid="T4">4</xref>.</p></caption><graphic xmlns:xlink="http://www.w3.org/1999/xlink" xlink:href="zookeys-1258-035_article-162797__-g002.jpg" position="float" orientation="portrait" xlink:type="simple" id="oo_1456490.jpg"><uri content-type="original_file" xlink:type="simple">https://binary.pensoft.net/fig/1456490</uri></graphic></fig><table-wrap id="T3" position="float" orientation="portrait"><label>Table 3.</label><caption><p>Species list, diagnostic characters, and type localities of <italic><tp:taxon-name><tp:taxon-name-part taxon-name-part-type="genus" reg="Clostophis">Clostophis</tp:taxon-name-part></tp:taxon-name></italic> species. Numbers in species column refer to those in Figure <xref ref-type="fig" rid="F2">2A</xref>. The superscript numbers indicate references: 1 = <xref ref-type="bibr" rid="B4">Collinge (1902)</xref>; 2 = <xref ref-type="bibr" rid="B48">van Benthem Jutting (1961)</xref>; 3 = <xref ref-type="bibr" rid="B24">Panha and Burch (2002)</xref>; 4 = <xref ref-type="bibr" rid="B18">Páll-Gergely et al. (2015)</xref>; 5 = <xref ref-type="bibr" rid="B19">Páll-Gergely et al. (2017)</xref>; 6 = <xref ref-type="bibr" rid="B21">Páll-Gergely et al. (2020)</xref>; 7 = <xref ref-type="bibr" rid="B17">Páll-Gergely and Hunyadi (2022)</xref>; 8 = <xref ref-type="bibr" rid="B41">Sutcharit et al. (2025)</xref>; 9 = this study. n/a = data not available.</p></caption><table id="TID0EJXBI" rules="all"><tbody><tr><th rowspan="1" colspan="1">Species</th><th rowspan="1" colspan="1">Shell shape</th><th rowspan="1" colspan="1">Tubular</th><th rowspan="1" colspan="1">Protoconch</th><th rowspan="1" colspan="1">Aperture opening</th><th rowspan="1" colspan="1">Apertural dentition</th><th rowspan="1" colspan="1">Type locality</th></tr><tr><td rowspan="1" colspan="7">
                      <bold><italic><tp:taxon-name><tp:taxon-name-part taxon-name-part-type="genus" reg="Clostophis">C.</tp:taxon-name-part> <tp:taxon-name-part taxon-name-part-type="species" reg="sankeyi">sankeyi</tp:taxon-name-part></tp:taxon-name></italic> species group</bold>
                    </td></tr><tr><td rowspan="1" colspan="1">1 <italic><tp:taxon-name><tp:taxon-name-part taxon-name-part-type="genus" reg="Clostophis">C.</tp:taxon-name-part> <tp:taxon-name-part taxon-name-part-type="species" reg="sankeyi">sankeyi</tp:taxon-name-part></tp:taxon-name></italic> Benson, 1860<sup>6</sup></td><td rowspan="1" colspan="1">concave-conical</td><td rowspan="1" colspan="1">long descending</td><td rowspan="1" colspan="1">pitted and spirally striated</td><td rowspan="1" colspan="1">ventral to subventral</td><td rowspan="1" colspan="1">1 (parietal) or 2 (parietal, palatal)</td><td rowspan="1" colspan="1">Myanmar, Mon State</td></tr><tr><td rowspan="1" colspan="1">2 <italic><tp:taxon-name><tp:taxon-name-part taxon-name-part-type="genus" reg="Clostophis">C.</tp:taxon-name-part> <tp:taxon-name-part taxon-name-part-type="species" reg="proboscideus">proboscideus</tp:taxon-name-part></tp:taxon-name></italic> (Panha &amp; Burch, 2002)<sup>3,6,9</sup></td><td rowspan="1" colspan="1">concave-conical</td><td rowspan="1" colspan="1">long and descending</td><td rowspan="1" colspan="1">pitted and spirally striated</td><td rowspan="1" colspan="1">ventral to subventral</td><td rowspan="1" colspan="1">2 (parietal, palatal)</td><td rowspan="1" colspan="1">Thailand, Nakornsawan</td></tr><tr><td rowspan="1" colspan="1">3 <italic><tp:taxon-name><tp:taxon-name-part taxon-name-part-type="genus" reg="Clostophis">C.</tp:taxon-name-part> <tp:taxon-name-part taxon-name-part-type="species" reg="rhynchotes">rhynchotes</tp:taxon-name-part></tp:taxon-name></italic> sp. nov.<sup>9</sup></td><td rowspan="1" colspan="1">concave-conical</td><td rowspan="1" colspan="1">long and descending</td><td rowspan="1" colspan="1">pitted and spirally striated</td><td rowspan="1" colspan="1">ventral to subventral</td><td rowspan="1" colspan="1">1 parietal</td><td rowspan="1" colspan="1">Uthai Thani, Thailand</td></tr><tr><td rowspan="1" colspan="1">4 <italic><tp:taxon-name><tp:taxon-name-part taxon-name-part-type="genus" reg="Clostophis">C.</tp:taxon-name-part> <tp:taxon-name-part taxon-name-part-type="species" reg="udayaditinus">udayaditinus</tp:taxon-name-part></tp:taxon-name></italic> Sutcharit &amp; Panha, 2025<sup>8</sup></td><td rowspan="1" colspan="1">concave-conical</td><td rowspan="1" colspan="1">long and descending</td><td rowspan="1" colspan="1">pitted and spirally striated</td><td rowspan="1" colspan="1">ventral to subventral</td><td rowspan="1" colspan="1">4 (parietal, infraparietal, palatal, columellar)</td><td rowspan="1" colspan="1">Cambodia, Battambang</td></tr><tr><td rowspan="1" colspan="1">5 <italic><tp:taxon-name><tp:taxon-name-part taxon-name-part-type="genus" reg="Clostophis">C.</tp:taxon-name-part> <tp:taxon-name-part taxon-name-part-type="species" reg="yoga">yoga</tp:taxon-name-part></tp:taxon-name></italic> Páll-Gergely &amp; Hunyadi, 2022<sup>7</sup></td><td rowspan="1" colspan="1">concave-conical</td><td rowspan="1" colspan="1">long and descending</td><td rowspan="1" colspan="1">spiral striations</td><td rowspan="1" colspan="1">subventral</td><td rowspan="1" colspan="1">none</td><td rowspan="1" colspan="1">Vietnam, Thanh Hoa</td></tr><tr><td rowspan="1" colspan="7">
                      <bold><italic><tp:taxon-name><tp:taxon-name-part taxon-name-part-type="genus" reg="Clostophis">C.</tp:taxon-name-part> <tp:taxon-name-part taxon-name-part-type="species" reg="charybdis">charybdis</tp:taxon-name-part></tp:taxon-name></italic> species group</bold>
                    </td></tr><tr><td rowspan="1" colspan="1">6 <italic><tp:taxon-name><tp:taxon-name-part taxon-name-part-type="genus" reg="Clostophis">C.</tp:taxon-name-part> <tp:taxon-name-part taxon-name-part-type="species" reg="charybdis">charybdis</tp:taxon-name-part></tp:taxon-name></italic> Páll-Gergely &amp; Hunyadi, 2022<sup>7</sup></td><td rowspan="1" colspan="1">concave-conical</td><td rowspan="1" colspan="1">very short to absent</td><td rowspan="1" colspan="1">pitted and spirally striated</td><td rowspan="1" colspan="1">lateral</td><td rowspan="1" colspan="1">2 (parietal, palatal)</td><td rowspan="1" colspan="1">Vietnam, Lang Son</td></tr><tr><td rowspan="1" colspan="1">7 <italic><tp:taxon-name><tp:taxon-name-part taxon-name-part-type="genus" reg="Clostophis">C.</tp:taxon-name-part> <tp:taxon-name-part taxon-name-part-type="species" reg="candidus">candidus</tp:taxon-name-part></tp:taxon-name></italic> Páll-Gergely &amp; Hunyadi, 2022<sup>7</sup></td><td rowspan="1" colspan="1">conical, slightly concave side</td><td rowspan="1" colspan="1">short</td><td rowspan="1" colspan="1">spirally striated</td><td rowspan="1" colspan="1">sublateral</td><td rowspan="1" colspan="1">none</td><td rowspan="1" colspan="1">Vietnam, Lang Son</td></tr><tr><td rowspan="1" colspan="1">8 <italic><tp:taxon-name><tp:taxon-name-part taxon-name-part-type="genus" reg="Clostophis">C.</tp:taxon-name-part> <tp:taxon-name-part taxon-name-part-type="species" reg="incurvus">incurvus</tp:taxon-name-part></tp:taxon-name></italic> Páll-Gergely &amp; Vermeulen, 2020<sup>6</sup></td><td rowspan="1" colspan="1">conical, straight to slightly convex side</td><td rowspan="1" colspan="1">very short to absent</td><td rowspan="1" colspan="1">n/a</td><td rowspan="1" colspan="1">lateral</td><td rowspan="1" colspan="1">2 (parietal, palatal)</td><td rowspan="1" colspan="1">Vietnam, Quang Ninh</td></tr><tr><td rowspan="1" colspan="1">9 <italic><tp:taxon-name><tp:taxon-name-part taxon-name-part-type="genus" reg="Clostophis">C.</tp:taxon-name-part> <tp:taxon-name-part taxon-name-part-type="species" reg="infantilis">infantilis</tp:taxon-name-part></tp:taxon-name></italic> Páll-Gergely, 2020<sup>7</sup></td><td rowspan="1" colspan="1">conical, straight side</td><td rowspan="1" colspan="1">absent</td><td rowspan="1" colspan="1">pitted and spirally striated</td><td rowspan="1" colspan="1">lateral</td><td rowspan="1" colspan="1">none</td><td rowspan="1" colspan="1">Vietnam, Haiphong</td></tr><tr><td rowspan="1" colspan="1">10 <italic><tp:taxon-name><tp:taxon-name-part taxon-name-part-type="genus" reg="Clostophis">C.</tp:taxon-name-part> <tp:taxon-name-part taxon-name-part-type="species" reg="koilobasis">koilobasis</tp:taxon-name-part></tp:taxon-name></italic> Páll-Gergely &amp; Vermeulen, 2020<sup>6</sup></td><td rowspan="1" colspan="1">low conical, concave side</td><td rowspan="1" colspan="1">very short to absent</td><td rowspan="1" colspan="1">spirally striated</td><td rowspan="1" colspan="1">lateral</td><td rowspan="1" colspan="1">1 parietal</td><td rowspan="1" colspan="1">Laos, Khammouan</td></tr><tr><td rowspan="1" colspan="1">11 <italic><tp:taxon-name><tp:taxon-name-part taxon-name-part-type="genus" reg="Clostophis">C.</tp:taxon-name-part> <tp:taxon-name-part taxon-name-part-type="species" reg="multiformis">multiformis</tp:taxon-name-part></tp:taxon-name></italic> Páll-Gergely &amp; Reischütz, 2020<sup>6</sup></td><td rowspan="1" colspan="1">conical, straight side</td><td rowspan="1" colspan="1">short to slightly long</td><td rowspan="1" colspan="1">pitted and spirally striated</td><td rowspan="1" colspan="1">lateral or sublateral</td><td rowspan="1" colspan="1">1 parietal</td><td rowspan="1" colspan="1">Laos, Khammouane</td></tr><tr><td rowspan="1" colspan="1">12 <italic><tp:taxon-name><tp:taxon-name-part taxon-name-part-type="genus" reg="Clostophis">C.</tp:taxon-name-part> <tp:taxon-name-part taxon-name-part-type="species" reg="neglectus">neglectus</tp:taxon-name-part></tp:taxon-name></italic> (van Benthem Jutting, 1961)<sup>2,6</sup></td><td rowspan="1" colspan="1">conical, straight side</td><td rowspan="1" colspan="1">very short to absent</td><td rowspan="1" colspan="1">spirally striated</td><td rowspan="1" colspan="1">lateral</td><td rowspan="1" colspan="1">2 (parietal, palatal)</td><td rowspan="1" colspan="1">Malaysia, Pahang</td></tr><tr><td rowspan="1" colspan="1">13 <italic><tp:taxon-name><tp:taxon-name-part taxon-name-part-type="genus" reg="Clostophis">C.</tp:taxon-name-part> <tp:taxon-name-part taxon-name-part-type="species" reg="obtusus">obtusus</tp:taxon-name-part></tp:taxon-name></italic> Páll-Gergely &amp; Grego, 2020<sup>6</sup></td><td rowspan="1" colspan="1">conical, straight to slightly convex side</td><td rowspan="1" colspan="1">very short to absent</td><td rowspan="1" colspan="1">pitted and spirally striated</td><td rowspan="1" colspan="1">lateral</td><td rowspan="1" colspan="1">none</td><td rowspan="1" colspan="1">Laos, Khammouane</td></tr><tr><td rowspan="1" colspan="1">14 <italic><tp:taxon-name><tp:taxon-name-part taxon-name-part-type="genus" reg="Clostophis">C.</tp:taxon-name-part> <tp:taxon-name-part taxon-name-part-type="species" reg="platytrochus">platytrochus</tp:taxon-name-part></tp:taxon-name></italic> Páll-Gergely &amp; Hunyadi, 2020<sup>6</sup></td><td rowspan="1" colspan="1">conical, slightly concave side</td><td rowspan="1" colspan="1">short and descending</td><td rowspan="1" colspan="1">spirally striated</td><td rowspan="1" colspan="1">sub lateral</td><td rowspan="1" colspan="1">2 (parietal, palatal)</td><td rowspan="1" colspan="1">Vietnam, Da Nang</td></tr><tr><td rowspan="1" colspan="1">15 <italic><tp:taxon-name><tp:taxon-name-part taxon-name-part-type="genus" reg="Clostophis">C.</tp:taxon-name-part> <tp:taxon-name-part taxon-name-part-type="species" reg="stochi">stochi</tp:taxon-name-part></tp:taxon-name></italic> (Páll-Gergely &amp; Jochum, 2017)<sup>5</sup></td><td rowspan="1" colspan="1">conical, slightly convex side</td><td rowspan="1" colspan="1">very short to absent</td><td rowspan="1" colspan="1">spirally striated</td><td rowspan="1" colspan="1">lateral</td><td rowspan="1" colspan="1">2 (parietal, palatal)</td><td rowspan="1" colspan="1">Vietnam, Ha Giang</td></tr><tr><td rowspan="1" colspan="1">16 <italic><tp:taxon-name><tp:taxon-name-part taxon-name-part-type="genus" reg="Clostophis">C.</tp:taxon-name-part> <tp:taxon-name-part taxon-name-part-type="species" reg="thinbowguensis">thinbowguensis</tp:taxon-name-part></tp:taxon-name></italic> Páll-Gergely &amp; Hunyadi, 2022<sup>7</sup></td><td rowspan="1" colspan="1">conical, straight side</td><td rowspan="1" colspan="1">short</td><td rowspan="1" colspan="1">n/a</td><td rowspan="1" colspan="1">sublateral</td><td rowspan="1" colspan="1">1 parietal</td><td rowspan="1" colspan="1">Myanmar, Tanintharyi</td></tr><tr><td rowspan="1" colspan="7">
                      <bold><italic><tp:taxon-name><tp:taxon-name-part taxon-name-part-type="genus" reg="Clostophis">C.</tp:taxon-name-part> <tp:taxon-name-part taxon-name-part-type="species" reg="bactrianus">bactrianus</tp:taxon-name-part></tp:taxon-name></italic> species group</bold>
                    </td></tr><tr><td rowspan="1" colspan="1">17 <italic><tp:taxon-name><tp:taxon-name-part taxon-name-part-type="genus" reg="Clostophis">C.</tp:taxon-name-part> <tp:taxon-name-part taxon-name-part-type="species" reg="bactrianus">bactrianus</tp:taxon-name-part></tp:taxon-name></italic> Páll-Gergely &amp; Hunyadi, 2022<sup>7</sup></td><td rowspan="1" colspan="1">conical, straight side</td><td rowspan="1" colspan="1">short</td><td rowspan="1" colspan="1">spirally striated</td><td rowspan="1" colspan="1">lateral</td><td rowspan="1" colspan="1">4 (parietal, palatal, basal, columellar)</td><td rowspan="1" colspan="1">Malaysia, Pahang</td></tr><tr><td rowspan="1" colspan="1">18 <italic><tp:taxon-name><tp:taxon-name-part taxon-name-part-type="genus" reg="Clostophis">C.</tp:taxon-name-part> <tp:taxon-name-part taxon-name-part-type="species" reg="lacrima">lacrima</tp:taxon-name-part></tp:taxon-name></italic> (Páll-Gergely &amp; Hunyadi, 2015)<sup>4</sup></td><td rowspan="1" colspan="1">concave-conical</td><td rowspan="1" colspan="1">very short to absent</td><td rowspan="1" colspan="1">pitted and spirally striated</td><td rowspan="1" colspan="1">lateral</td><td rowspan="1" colspan="1">4 (parietal, palatal, basal, columellar)</td><td rowspan="1" colspan="1">China, Guangxi</td></tr><tr><td rowspan="1" colspan="1">19 <italic><tp:taxon-name><tp:taxon-name-part taxon-name-part-type="genus" reg="Clostophis">C.</tp:taxon-name-part> <tp:taxon-name-part taxon-name-part-type="species" reg="laidlawi">laidlawi</tp:taxon-name-part></tp:taxon-name></italic> (Collinge, 1902)<sup>1,7</sup></td><td rowspan="1" colspan="1">conical, slightly concave side</td><td rowspan="1" colspan="1">very short to long and descending</td><td rowspan="1" colspan="1">spirally striated</td><td rowspan="1" colspan="1">lateral or sublateral</td><td rowspan="1" colspan="1">5 (parietal, angular, palatal, basal, columellar)</td><td rowspan="1" colspan="1">Thailand, Yala</td></tr><tr><td rowspan="1" colspan="1">20 <italic><tp:taxon-name><tp:taxon-name-part taxon-name-part-type="genus" reg="Clostophis">C.</tp:taxon-name-part> <tp:taxon-name-part taxon-name-part-type="species" reg="obliquus">obliquus</tp:taxon-name-part></tp:taxon-name></italic> Páll-Gergely &amp; Hunyadi, 2022<sup>7</sup></td><td rowspan="1" colspan="1">conical, slightly concave side</td><td rowspan="1" colspan="1">very short to absent</td><td rowspan="1" colspan="1">pitted and spirally striated</td><td rowspan="1" colspan="1">lateral</td><td rowspan="1" colspan="1">4 (parietal, palatal, basal, columellar)</td><td rowspan="1" colspan="1">China, Guangxi</td></tr><tr><td rowspan="1" colspan="1">21 <italic><tp:taxon-name><tp:taxon-name-part taxon-name-part-type="genus" reg="Clostophis">C.</tp:taxon-name-part> <tp:taxon-name-part taxon-name-part-type="species" reg="socialis">socialis</tp:taxon-name-part></tp:taxon-name></italic> (Páll-Gergely &amp; Hunyadi, 2015)<sup>4</sup></td><td rowspan="1" colspan="1">concave-conical</td><td rowspan="1" colspan="1">short</td><td rowspan="1" colspan="1">pitted and spirally striated</td><td rowspan="1" colspan="1">lateral</td><td rowspan="1" colspan="1">4 (parietal, palatal, basal, columellar)</td><td rowspan="1" colspan="1">China, Guangxi</td></tr></tbody></table></table-wrap></tp:treatment-sec><ref-list><ref id="B35"><mixed-citation xmlns:xlink="http://www.w3.org/1999/xlink" xlink:type="simple"><person-group><name name-style="western"><surname>Schileyko</surname><given-names>AA</given-names></name></person-group> (<year>1998</year>) Treatise on Recent terrestrial pulmonate molluscs. Part 2. <tp:taxon-name><tp:taxon-name-part taxon-name-part-type="family">Gastrocoptidae</tp:taxon-name-part></tp:taxon-name>, <tp:taxon-name><tp:taxon-name-part taxon-name-part-type="family">Hypselostomatidae</tp:taxon-name-part></tp:taxon-name>, <tp:taxon-name><tp:taxon-name-part taxon-name-part-type="family">Vertiginidae</tp:taxon-name-part></tp:taxon-name>, <tp:taxon-name><tp:taxon-name-part taxon-name-part-type="family">Truncatellinidae</tp:taxon-name-part></tp:taxon-name>, <tp:taxon-name><tp:taxon-name-part taxon-name-part-type="family">Pachnodidae</tp:taxon-name-part></tp:taxon-name>, <tp:taxon-name><tp:taxon-name-part taxon-name-part-type="family">Enidae</tp:taxon-name-part></tp:taxon-name>, <tp:taxon-name><tp:taxon-name-part taxon-name-part-type="family">Sagdidae</tp:taxon-name-part></tp:taxon-name>. Ruthenica (Supplement 2): 129–261.</mixed-citation></ref><ref id="B25"><mixed-citation xmlns:xlink="http://www.w3.org/1999/xlink" xlink:type="simple"><person-group><name name-style="western"><surname>Panha</surname><given-names>S</given-names></name><name name-style="western"><surname>Burch</surname><given-names>JB</given-names></name></person-group> (<year>2005</year>) An introduction to the microsnails of Thailand. Malacological Review 37/38(2004–2005): 1–155.</mixed-citation></ref><ref id="B49"><mixed-citation xmlns:xlink="http://www.w3.org/1999/xlink" xlink:type="simple"><person-group><name name-style="western"><surname>Vermeulen</surname><given-names>JJ</given-names></name><name name-style="western"><surname>Phung</surname><given-names>LC</given-names></name><name name-style="western"><surname>Truong</surname><given-names>QT</given-names></name></person-group> (<year>2007</year>) <article-title>New species of terrestrial molluscs (<tp:taxon-name><tp:taxon-name-part taxon-name-part-type="subclass">Caenogastropoda</tp:taxon-name-part></tp:taxon-name>, <tp:taxon-name><tp:taxon-name-part taxon-name-part-type="family">Pupinidae</tp:taxon-name-part></tp:taxon-name> &amp; <tp:taxon-name><tp:taxon-name-part taxon-name-part-type="infraclass">Pulmonata</tp:taxon-name-part></tp:taxon-name>, <tp:taxon-name><tp:taxon-name-part taxon-name-part-type="family">Vertiginidae</tp:taxon-name-part></tp:taxon-name>) of the Hon Chong – Ha Tien limestone hills, Southern Vietnam.</article-title><source>Basteria</source><volume>71</volume>: <fpage>81</fpage>–<lpage>92</lpage>. <ext-link xlink:href="https://natuurtijdschriften.nl/pub/597339" ext-link-type="uri" xlink:type="simple">https://natuurtijdschriften.nl/pub/597339</ext-link></mixed-citation></ref><ref id="B15"><mixed-citation xmlns:xlink="http://www.w3.org/1999/xlink" xlink:type="simple">MolluscaBase (<year>2025</year>) MolluscaBase. <ext-link xlink:href="https://www.molluscabase.org" ext-link-type="uri" xlink:type="simple">https://www.molluscabase.org</ext-link> [on 2025-04-22] <ext-link xlink:href="10.14284/448" ext-link-type="doi" xlink:type="simple">https://doi.org/10.14284/448</ext-link></mixed-citation></ref><ref id="B44"><mixed-citation xmlns:xlink="http://www.w3.org/1999/xlink" xlink:type="simple"><person-group><name name-style="western"><surname>Thompson</surname><given-names>FG</given-names></name><name name-style="western"><surname>Upatham</surname><given-names>S</given-names></name></person-group> (<year>1997</year>) <article-title>Vertiginid land snails from Thailand (<tp:taxon-name><tp:taxon-name-part taxon-name-part-type="class">Gastropoda</tp:taxon-name-part></tp:taxon-name>, <tp:taxon-name><tp:taxon-name-part taxon-name-part-type="infraclass">Pulmonata</tp:taxon-name-part></tp:taxon-name>, <tp:taxon-name><tp:taxon-name-part taxon-name-part-type="superfamily">Pupilloidea</tp:taxon-name-part></tp:taxon-name>).</article-title><source>Bulletin of the Florida State Museum Biological Sciences</source><volume>39</volume>(<issue>7</issue>): <fpage>221</fpage>–<lpage>245</lpage>. <ext-link xlink:href="10.58782/flmnh.lecm3617" ext-link-type="doi" xlink:type="simple">https://doi.org/10.58782/flmnh.lecm3617</ext-link></mixed-citation></ref><ref id="B50"><mixed-citation xmlns:xlink="http://www.w3.org/1999/xlink" xlink:type="simple"><person-group><name name-style="western"><surname>Vermeulen</surname><given-names>JJ</given-names></name><name name-style="western"><surname>Luu</surname><given-names>HT</given-names></name><name name-style="western"><surname>Theary</surname><given-names>K</given-names></name><name name-style="western"><surname>Anker</surname><given-names>K</given-names></name></person-group> (<year>2019</year>) <article-title>New species of land snails (<tp:taxon-name><tp:taxon-name-part taxon-name-part-type="phylum">Mollusca</tp:taxon-name-part></tp:taxon-name>: <tp:taxon-name><tp:taxon-name-part taxon-name-part-type="class">Gastropoda</tp:taxon-name-part></tp:taxon-name>: <tp:taxon-name><tp:taxon-name-part taxon-name-part-type="subclass">Caenogastropoda</tp:taxon-name-part></tp:taxon-name> and <tp:taxon-name><tp:taxon-name-part taxon-name-part-type="infraclass">Pulmonata</tp:taxon-name-part></tp:taxon-name>) of the Mekong Delta limestone hills (Cambodia, Vietnam).</article-title><source>Folia Malacologica</source><volume>27</volume>(<issue>1</issue>): <fpage>7</fpage>–<lpage>41</lpage>. <ext-link xlink:href="10.12657/folmal.027.001" ext-link-type="doi" xlink:type="simple">https://doi.org/10.12657/folmal.027.001</ext-link></mixed-citation></ref><ref id="B2"><mixed-citation xmlns:xlink="http://www.w3.org/1999/xlink" xlink:type="simple"><person-group><name name-style="western"><surname>Changlom</surname><given-names>B</given-names></name><name name-style="western"><surname>Chan-ard</surname><given-names>T</given-names></name><name name-style="western"><surname>Dumrongrojwattana</surname><given-names>P</given-names></name></person-group> (<year>2019</year>) <article-title>Two new species of the genus <italic><tp:taxon-name><tp:taxon-name-part taxon-name-part-type="genus">Acinolaemus</tp:taxon-name-part></tp:taxon-name></italic> (<tp:taxon-name><tp:taxon-name-part taxon-name-part-type="infraclass">Pulmonata</tp:taxon-name-part></tp:taxon-name>: <tp:taxon-name><tp:taxon-name-part taxon-name-part-type="family">Pupillidae</tp:taxon-name-part></tp:taxon-name>) from Thailand.</article-title><source>Thailand Natural History Museum Journal</source><volume>13</volume>(<issue>2</issue>): <fpage>155</fpage>–<lpage>161</lpage>. <ext-link xlink:href="https://journal.nsm.or.th/en/node/175" ext-link-type="uri" xlink:type="simple">https://journal.nsm.or.th/en/node/175</ext-link></mixed-citation></ref><ref id="B47"><mixed-citation xmlns:xlink="http://www.w3.org/1999/xlink" xlink:type="simple"><person-group><name name-style="western"><surname>Tongkerd</surname><given-names>P</given-names></name><name name-style="western"><surname>Lwin</surname><given-names>N</given-names></name><name name-style="western"><surname>Páll-Gergely</surname><given-names>B</given-names></name><name name-style="western"><surname>Chanabun</surname><given-names>R</given-names></name><name name-style="western"><surname>Pholyotha</surname><given-names>A</given-names></name><name name-style="western"><surname>Prasankok</surname><given-names>P</given-names></name><name name-style="western"><surname>Seesamut</surname><given-names>T</given-names></name><name name-style="western"><surname>Siriwut</surname><given-names>W</given-names></name><name name-style="western"><surname>Srisonchai</surname><given-names>R</given-names></name><name name-style="western"><surname>Sutcharit</surname><given-names>C</given-names></name><name name-style="western"><surname>Panha</surname><given-names>S</given-names></name></person-group> (<year>2024</year>) <article-title>Contributions of a small collection of terrestrial microsnails (<tp:taxon-name><tp:taxon-name-part taxon-name-part-type="superfamily">Pupilloidea</tp:taxon-name-part></tp:taxon-name>, <tp:taxon-name><tp:taxon-name-part taxon-name-part-type="family">Hypselostomatidae</tp:taxon-name-part></tp:taxon-name>) from Myanmar with description of three new species.</article-title><source>ZooKeys</source><volume>1195</volume>: <fpage>157</fpage>–<lpage>197</lpage>. <ext-link xlink:href="10.3897/zookeys.1195.112112" ext-link-type="doi" xlink:type="simple">https://doi.org/10.3897/zookeys.1195.112112</ext-link></mixed-citation></ref></ref-list></tp:taxon-treatment>
