# Supplementary material for: ﻿The microsnail genera Clostophis and Acinolaemus (Eupulmonata, Pupilloidea, Hypselostomatidae) from central Thailand, with description of three new species
Source: Zookeys. 2025 Nov 3;1258:35–71. doi: 10.3897/zookeys.1258.162797 (PMC12603646; doi:10.3897/zookeys.1258.162797)
Supplement: XML Treatment for Acinolaemus ptychochilus [file zookeys.1258.162797-treatment5.xml]

<!DOCTYPE tp:taxon-treatment
  PUBLIC "-//TaxonX//DTD Taxonomic Treatment Publishing DTD v0 20100105//EN" "tax-treatment-NSO.dtd">
<tp:taxon-treatment xmlns:tp="http://www.plazi.org/taxpub"><tp:treatment-meta><kwd-group><label>Taxon classification</label><kwd>
                <named-content content-type="kingdom">Animalia</named-content>
              </kwd><kwd>
                <named-content content-type="order">Stylommatophora</named-content>
              </kwd><kwd>
                <named-content content-type="family">Hypselostomatidae</named-content>
              </kwd></kwd-group><mixed-citation publication-type="journal"><person-group><name><surname>Tongkerd</surname><given-names>Piyoros</given-names></name><name><surname>Janjai</surname><given-names>Teerangkul</given-names></name><name><surname>Pholyotha</surname><given-names>Arthit</given-names></name><name><surname>Gojšina</surname><given-names>Vukašin</given-names></name><name><surname>Panha</surname><given-names>Somsak</given-names></name><name><surname>Sutcharit</surname><given-names>Chirasak</given-names></name></person-group><article-title>﻿The microsnail genera <italic><tp:taxon-name><tp:taxon-name-part taxon-name-part-type="genus" reg="Clostophis">Clostophis</tp:taxon-name-part></tp:taxon-name></italic> and <italic><tp:taxon-name><tp:taxon-name-part taxon-name-part-type="genus" reg="Acinolaemus">Acinolaemus</tp:taxon-name-part></tp:taxon-name></italic> (<tp:taxon-name><tp:taxon-name-part taxon-name-part-type="suborder">Eupulmonata</tp:taxon-name-part></tp:taxon-name>, <tp:taxon-name><tp:taxon-name-part taxon-name-part-type="superfamily">Pupilloidea</tp:taxon-name-part></tp:taxon-name>, <tp:taxon-name><tp:taxon-name-part taxon-name-part-type="family">Hypselostomatidae</tp:taxon-name-part></tp:taxon-name>) from central Thailand, with description of three new species</article-title><source>Zookeys</source><day>03</day><month>11</month><year>2025</year><volume>1258</volume><fpage>35</fpage><lpage>71</lpage><pub-id pub-id-type="doi">10.3897/zookeys.1258.162797</pub-id></mixed-citation></tp:treatment-meta><tp:nomenclature><label>﻿</label><tp:taxon-name><object-id xmlns:xlink="http://www.w3.org/1999/xlink" content-type="arpha" xlink:type="simple">84775BC6-930E-5846-B095-4E48015FC6FD</object-id>
              <tp:taxon-name-part taxon-name-part-type="genus" reg="Acinolaemus">Acinolaemus</tp:taxon-name-part>
              <tp:taxon-name-part taxon-name-part-type="species" reg="ptychochilus">ptychochilus</tp:taxon-name-part>
            </tp:taxon-name><tp:taxon-authority>Thompson &amp; Upatham, 1997</tp:taxon-authority><xref ref-type="fig" rid="F8">Figs 8</xref><xref ref-type="fig" rid="F9">, 9</xref><xref ref-type="table" rid="T4">, Table 4</xref><tp:nomenclature-citation-list><tp:nomenclature-citation><tp:taxon-name>
                  <tp:taxon-name-part taxon-name-part-type="genus" reg="Acinolaemus">Acinolaemus</tp:taxon-name-part> <tp:taxon-name-part taxon-name-part-type="species" reg="ptychochilus">ptychochilus</tp:taxon-name-part></tp:taxon-name><comment>Thompson &amp; Upatham, 1997: 225, 226, figs 7–11. Type locality: Ban Prang Ma-O, Doi Pha San Sao (Mountain), Chiang Mae [= Chiang Mai] Province, Thailand.</comment></tp:nomenclature-citation><tp:nomenclature-citation><tp:taxon-name>
                  <tp:taxon-name-part taxon-name-part-type="genus" reg="Acinolaemus">Acinolaemus</tp:taxon-name-part> <tp:taxon-name-part taxon-name-part-type="species" reg="ptychochilus">ptychochilus</tp:taxon-name-part></tp:taxon-name><comment>—<xref ref-type="bibr" rid="B35">Schileyko 1998</xref>: 255, fig. 316.</comment></tp:nomenclature-citation></tp:nomenclature-citation-list></tp:nomenclature><tp:treatment-sec sec-type="type material" id="SECID0E5WBI"><title>Type material examined.</title><p><bold><italic>Holotype</italic>.</bold> Thailand • height 1.5 mm, width 1.3 mm (Fig. <xref ref-type="fig" rid="F8">8</xref>); Doi Pha San Sao, Ban Prang Ma-O, Chiang Mai Province; F.G. Thompson leg.; <named-content xmlns:xlink="http://www.w3.org/1999/xlink" content-type="dwc:institutional_code" xlink:title="Florida Museum of Natural History" xlink:href="http://grbio.org/institution/florida-museum-natural-history" xlink:type="simple">UF</named-content> 113502.</p><fig id="F8" position="float" orientation="portrait"><object-id xmlns:xlink="http://www.w3.org/1999/xlink" content-type="doi" xlink:type="simple">10.3897/zookeys.1258.162797.figure8</object-id><object-id xmlns:xlink="http://www.w3.org/1999/xlink" content-type="arpha" xlink:type="simple">CCB67E03-E982-531D-B469-63F24A299E55</object-id><label>Figure 8.</label><caption><p><italic><tp:taxon-name><tp:taxon-name-part taxon-name-part-type="genus" reg="Acinolaemus">Acinolaemus</tp:taxon-name-part> <tp:taxon-name-part taxon-name-part-type="species" reg="ptychochilus">ptychochilus</tp:taxon-name-part></tp:taxon-name></italic> from Chiang Mai Province. A. Holotype <named-content xmlns:xlink="http://www.w3.org/1999/xlink" content-type="dwc:institutional_code" xlink:title="Florida Museum of Natural History" xlink:href="http://grbio.org/institution/florida-museum-natural-history" xlink:type="simple">UF</named-content> 113502 with enlarged aperture from three different angles; B. Inset of hooked infrapalatal plica; C. Protoconch and earlier whorl sculptures. An asterisk (*) indicates small lamella and plica situated in posterior chamber. Photo credit: B. Páll-Gergely.</p></caption><graphic xmlns:xlink="http://www.w3.org/1999/xlink" xlink:href="zookeys-1258-035_article-162797__-g008.jpg" position="float" orientation="portrait" xlink:type="simple" id="oo_1456496.jpg"><uri content-type="original_file" xlink:type="simple">https://binary.pensoft.net/fig/1456496</uri></graphic></fig></tp:treatment-sec><tp:treatment-sec sec-type="material" id="SECID0ENYBI"><title>Other material.</title><p>Thailand • 4 shells (Fig. <xref ref-type="fig" rid="F9">9</xref>); limestone near Chai Prakan Highway Division (~43 km to Chieng Dao District), Chai Prakan District, Chiang Mai Province; S. Panha leg.; <named-content xmlns:xlink="http://www.w3.org/1999/xlink" content-type="dwc:institutional_code" xlink:title="Chulalongkorn University" xlink:href="http://grbio.org/institution/chulalongkorn-university" xlink:type="simple">CUMZ</named-content> 15360.</p><fig id="F9" position="float" orientation="portrait"><object-id xmlns:xlink="http://www.w3.org/1999/xlink" content-type="doi" xlink:type="simple">10.3897/zookeys.1258.162797.figure9</object-id><object-id xmlns:xlink="http://www.w3.org/1999/xlink" content-type="arpha" xlink:type="simple">D52BD62B-C2AD-5750-847E-21DC66090E50</object-id><label>Figure 9.</label><caption><p><italic><tp:taxon-name><tp:taxon-name-part taxon-name-part-type="genus" reg="Acinolaemus">Acinolaemus</tp:taxon-name-part> <tp:taxon-name-part taxon-name-part-type="species" reg="ptychochilus">ptychochilus</tp:taxon-name-part></tp:taxon-name></italic> from Chiang Mai Province. A. Specimen <named-content xmlns:xlink="http://www.w3.org/1999/xlink" content-type="dwc:institutional_code" xlink:title="Chulalongkorn University" xlink:href="http://grbio.org/institution/chulalongkorn-university" xlink:type="simple">CUMZ</named-content> 15360 with enlarged aperture from three different angles; B. Protoconch and earlier whorl sculptures. An asterisk (*) indicates small lamella and plica situated in posterior chamber.</p></caption><graphic xmlns:xlink="http://www.w3.org/1999/xlink" xlink:href="zookeys-1258-035_article-162797__-g009.jpg" position="float" orientation="portrait" xlink:type="simple" id="oo_1456497.jpg"><uri content-type="original_file" xlink:type="simple">https://binary.pensoft.net/fig/1456497</uri></graphic></fig></tp:treatment-sec><tp:treatment-sec sec-type="diagnosis" id="SECID0EXZBI"><title>Diagnosis.</title><p>Shell concave-conical, peristome weakly expanded. Apertural dentitions eleven or more, long and reaching peristome edge in form of prominent knobs: three on parietal wall, palatal tubercle, four on palatal wall, one basal, and two on columellar wall.</p></tp:treatment-sec><tp:treatment-sec sec-type="description" id="SECID0E3ZBI"><title>Re-description.</title><p>Shell conical, with concave sides, colourless; spire low to high and growing regularly; last whorl expanded. Shell height 1.3–1.4 mm and shell width 1.4–1.5 mm. Apex blunt; protoconch ~1½–2 whorls, with narrow and fine spiral striae. Whorls ~4–5, rounded and convex; suture wide, well impressed, and deep. Shell surface sculptured with equidistantly spaced spiral striae, crossed with irregular radial growth lines making a rectangular reticulated sculpture throughout shell. Penultimate whorl regularly coiled; last whorl rounded. Aperture subovate; peristome thickened, slightly expanded and with weak depression on parietal side. Aperture with approx. ten or eleven dentitions and with strong knobs reaching peristome edge. Parietal wall with three lamellae: parietal lamella large, outer part low, inner part long with tall ridge and located deeper inside aperture; infraparietal lamella long and low; angular lamella long, consisting of two peaks of prominent tall ridges which are interrupted by a low wide ridge. Palatal tubercle rectangular, situated at peristome edge and continuous with upper palatal plica. Three tiny low plicae present (not reaching peristome edge) in sinulus. Palatal wall with four plicae: upper-, inter-, lower-, and infra-palatal plicae connecting peristome edge with prominent tubercles, then continuing with narrow, low ridge, and becoming a stronger fold deep inside aperture. Folding of inter- and lower-palatal plicae larger than upper- and infra-palatal plicae. Infrapalatal plica hooked (in holotype). Basal plica a low ridge and similar to infrapalatal plica. Columellar wall with three or four lamellae: columellar lamella strong, distinct, and tall ridge; supracolumellar and one or two subcolumellar lamellae present as low ridges. Umbilicus widely perforated, ~⅓ of shell width, rounded and deep.</p></tp:treatment-sec><tp:treatment-sec sec-type="distribution" id="SECID0EB1BI"><title>Distribution.</title><p><italic><tp:taxon-name><tp:taxon-name-part taxon-name-part-type="genus" reg="Acinolaemus">Acinolaemus</tp:taxon-name-part> <tp:taxon-name-part taxon-name-part-type="species" reg="ptychochilus">ptychochilus</tp:taxon-name-part></tp:taxon-name></italic> is known from the type locality in Chiang Dao District, Chiang Mai Province in northern Thailand (<xref ref-type="bibr" rid="B44">Thompson and Upatham 1997</xref>).</p></tp:treatment-sec><tp:treatment-sec sec-type="remarks" id="SECID0EW1BI"><title>Remarks.</title><p>The specimens from Chai Prakan District, which is ca 30 km north of the type locality, have only faint protoconch and teleoconch sculptures due to shell weathering. However, the original sculpture remains near the suture and around the umbilical area. These specimens differ slightly from the holotype (Fig. <xref ref-type="fig" rid="F8">8A</xref>) in having a slightly more depressed shell, a less expanded last whorl, infrapalatal plica that is not hooked (hooked in the type), and two subcolumellar lamellae (one in the type); however, the remaining apertural dentitions are identical to those in the holotype.</p></tp:treatment-sec><tp:treatment-sec><!--Section generated to contain objects referenced in tp:taxon-treatment.--><table-wrap id="T4" position="float" orientation="portrait"><label>Table 4.</label><caption><p>Species list, diagnostic characters, and type localities of <italic><tp:taxon-name><tp:taxon-name-part taxon-name-part-type="genus" reg="Acinolaemus">Acinolaemus</tp:taxon-name-part></tp:taxon-name></italic> species. Numbers in species column refer to those in Fig. <xref ref-type="fig" rid="F2">2B</xref>. The superscript numbers indicate references: 1 = <xref ref-type="bibr" rid="B44">Thompson and Upatham (1997)</xref>; 2 = <xref ref-type="bibr" rid="B35">Schileyko (1998)</xref>; 3 = <xref ref-type="bibr" rid="B49">Vermeulen et al. (2007)</xref>; 4 = <xref ref-type="bibr" rid="B50">Vermeulen et al. (2019)</xref>; 5 = <xref ref-type="bibr" rid="B2">Changlom et al. (2019)</xref>; 6 = <xref ref-type="bibr" rid="B47">Tongkerd et al. (2024)</xref>; 7 = this study.</p></caption><table id="TID0ELWCI" rules="all"><tbody><tr><th rowspan="2" colspan="1">Species</th><th rowspan="2" colspan="1">Shell shape</th><th rowspan="2" colspan="1">Shell sculpture</th><th rowspan="1" colspan="3">Number of dentitions on</th><th rowspan="2" colspan="1">Palatal tubercle</th><th rowspan="2" colspan="1">Type locality</th></tr><tr><th rowspan="1" colspan="1">parietal wall</th><th rowspan="1" colspan="1">palatal wall</th><th rowspan="1" colspan="1">columellar wall</th></tr><tr><td rowspan="1" colspan="1">1. <italic><tp:taxon-name><tp:taxon-name-part taxon-name-part-type="genus" reg="Acinolaemus">A.</tp:taxon-name-part> <tp:taxon-name-part taxon-name-part-type="species" reg="cryptidentatus">cryptidentatus</tp:taxon-name-part></tp:taxon-name></italic><xref ref-type="bibr" rid="B2">Changlom et al., 2019</xref><sup>5,6,7</sup></td><td rowspan="1" colspan="1">conical, slightly concave side, no tuba</td><td rowspan="1" colspan="1">rectangular reticulation</td><td rowspan="1" colspan="1">3 (parietal, angular, infraparietal)</td><td rowspan="1" colspan="1">4 (3 palatals, basal)</td><td rowspan="1" colspan="1">1 columella</td><td rowspan="1" colspan="1">present</td><td rowspan="1" colspan="1">Thailand, Mae Hong Son</td></tr><tr><td rowspan="1" colspan="1">2. <italic><tp:taxon-name><tp:taxon-name-part taxon-name-part-type="genus" reg="Acinolaemus">A.</tp:taxon-name-part> <tp:taxon-name-part taxon-name-part-type="species" reg="dayanum">dayanum</tp:taxon-name-part></tp:taxon-name></italic> (Stoliczka, 1871)<sup>6</sup></td><td rowspan="1" colspan="1">concave-conical, no tuba</td><td rowspan="1" colspan="1">rectangular reticulation</td><td rowspan="1" colspan="1">3 (parietal, angular, infraparietal)</td><td rowspan="1" colspan="1">4 (3 palatals, basal)</td><td rowspan="1" colspan="1">1 columella</td><td rowspan="1" colspan="1">present</td><td rowspan="1" colspan="1">Myanmar, Mon</td></tr><tr><td rowspan="1" colspan="1">3. <italic><tp:taxon-name><tp:taxon-name-part taxon-name-part-type="genus" reg="Acinolaemus">A.</tp:taxon-name-part> <tp:taxon-name-part taxon-name-part-type="species" reg="mueangonensis">mueangonensis</tp:taxon-name-part></tp:taxon-name></italic><xref ref-type="bibr" rid="B2">Changlom et al., 2019</xref><sup>5,7</sup></td><td rowspan="1" colspan="1">conical, straight to concave side, no tuba</td><td rowspan="1" colspan="1">rectangular reticulation</td><td rowspan="1" colspan="1">3 (parietal, angular, infraparietal)</td><td rowspan="1" colspan="1">4 (3 palatals, basal)</td><td rowspan="1" colspan="1">1 or 2 columellae</td><td rowspan="1" colspan="1">present</td><td rowspan="1" colspan="1">Thailand, Chiang Mai</td></tr><tr><td rowspan="1" colspan="1">4. <italic><tp:taxon-name><tp:taxon-name-part taxon-name-part-type="genus" reg="Acinolaemus">A.</tp:taxon-name-part> <tp:taxon-name-part taxon-name-part-type="species" reg="ptychochilus">ptychochilus</tp:taxon-name-part></tp:taxon-name></italic> Thompson &amp; Upatham, 1997<sup>1,2,7</sup></td><td rowspan="1" colspan="1">conical, slightly concave side, no tuba</td><td rowspan="1" colspan="1">rectangular reticulation</td><td rowspan="1" colspan="1">3 (parietal, angular, infraparietal)</td><td rowspan="1" colspan="1">5 (4 palatals, basal)</td><td rowspan="1" colspan="1">3 (columellae)</td><td rowspan="1" colspan="1">present</td><td rowspan="1" colspan="1">Thailand, Chiang Mai</td></tr><tr><td rowspan="1" colspan="1">5. <italic><tp:taxon-name><tp:taxon-name-part taxon-name-part-type="genus" reg="Acinolaemus">A.</tp:taxon-name-part> <tp:taxon-name-part taxon-name-part-type="species" reg="corusticorus">corusticorus</tp:taxon-name-part></tp:taxon-name></italic>, sp. nov.<sup>7</sup></td><td rowspan="1" colspan="1">conical, slightly concave side, no tuba</td><td rowspan="1" colspan="1">rectangular reticulation</td><td rowspan="1" colspan="1">3 (parietal, angular, infraparietal)</td><td rowspan="1" colspan="1">3 or 4 palatals</td><td rowspan="1" colspan="1">2 (columellae)</td><td rowspan="1" colspan="1">present</td><td rowspan="1" colspan="1">Thailand, Tak</td></tr><tr><td rowspan="1" colspan="1">6. <italic><tp:taxon-name><tp:taxon-name-part taxon-name-part-type="genus" reg="Acinolaemus">A.</tp:taxon-name-part> <tp:taxon-name-part taxon-name-part-type="species" reg="rhamphodontis">rhamphodontis</tp:taxon-name-part></tp:taxon-name></italic> sp. nov.<sup>7</sup></td><td rowspan="1" colspan="1">depressed conical, concave side, long and descending tuba</td><td rowspan="1" colspan="1">rectangular reticulation</td><td rowspan="1" colspan="1">3 (parietal, angular, infraparietal)</td><td rowspan="1" colspan="1">3 (2 palatals, basal)</td><td rowspan="1" colspan="1">2 (columellae)</td><td rowspan="1" colspan="1">present</td><td rowspan="1" colspan="1">Thailand, Tak</td></tr><tr><td rowspan="1" colspan="1">7. <italic><tp:taxon-name><tp:taxon-name-part taxon-name-part-type="genus" reg="Acinolaemus">A.</tp:taxon-name-part> <tp:taxon-name-part taxon-name-part-type="species" reg="carcharodon">carcharodon</tp:taxon-name-part></tp:taxon-name></italic><xref ref-type="bibr" rid="B49">Vermeulen et al., 2007</xref><sup>4</sup></td><td rowspan="1" colspan="1">depressed conical, curved side, short descending tuba</td><td rowspan="1" colspan="1">prominent spiral striations</td><td rowspan="1" colspan="1">2 (parietal, angular)</td><td rowspan="1" colspan="1">2 (parietal, basal)</td><td rowspan="1" colspan="1">absent</td><td rowspan="1" colspan="1">absent</td><td rowspan="1" colspan="1">Vietnam, Kien Giang</td></tr><tr><td rowspan="1" colspan="1">8. <italic><tp:taxon-name><tp:taxon-name-part taxon-name-part-type="genus" reg="Acinolaemus">A.</tp:taxon-name-part> <tp:taxon-name-part taxon-name-part-type="species" reg="pyramidalis">pyramidalis</tp:taxon-name-part></tp:taxon-name></italic> (<xref ref-type="bibr" rid="B49">Vermeulen et al., 2007</xref>)<sup>3</sup></td><td rowspan="1" colspan="1">conical, slightly concave side, short and descending tuba</td><td rowspan="1" colspan="1">prominent spiral striations</td><td rowspan="1" colspan="1">2 (parietal, angular)</td><td rowspan="1" colspan="1">2 palatals</td><td rowspan="1" colspan="1">1 columella or absent</td><td rowspan="1" colspan="1">absent</td><td rowspan="1" colspan="1">Vietnam, Kien Giang</td></tr><tr><td rowspan="1" colspan="1">9. <italic><tp:taxon-name><tp:taxon-name-part taxon-name-part-type="genus" reg="Acinolaemus">A.</tp:taxon-name-part> <tp:taxon-name-part taxon-name-part-type="species" reg="rectus">rectus</tp:taxon-name-part></tp:taxon-name></italic><xref ref-type="bibr" rid="B50">Vermeulen et al., 2019</xref><sup>3</sup></td><td rowspan="1" colspan="1">conical, slightly concave side, short and ascending tuba</td><td rowspan="1" colspan="1">prominent spiral striations</td><td rowspan="1" colspan="1">2 (parietal, angular)</td><td rowspan="1" colspan="1">2 palatals</td><td rowspan="1" colspan="1">1 columella</td><td rowspan="1" colspan="1">absent</td><td rowspan="1" colspan="1">Cambodia, Kampot</td></tr><tr><td rowspan="1" colspan="1">10. <italic><tp:taxon-name><tp:taxon-name-part taxon-name-part-type="genus" reg="Acinolaemus">A.</tp:taxon-name-part> <tp:taxon-name-part taxon-name-part-type="species" reg="rhamphodon">rhamphodon</tp:taxon-name-part></tp:taxon-name></italic> Thompson &amp; Upatham, 1997<sup>1</sup></td><td rowspan="1" colspan="1">concave-conical, no tuba</td><td rowspan="1" colspan="1">prominent spiral striations</td><td rowspan="1" colspan="1">2 (parietal, angular)</td><td rowspan="1" colspan="1">2 palatals</td><td rowspan="1" colspan="1">1 columella</td><td rowspan="1" colspan="1">weak</td><td rowspan="1" colspan="1">Thailand, Chachoengsao</td></tr><tr><td rowspan="1" colspan="1">11. <italic><tp:taxon-name><tp:taxon-name-part taxon-name-part-type="genus" reg="Acinolaemus">A.</tp:taxon-name-part> <tp:taxon-name-part taxon-name-part-type="species" reg="stenopus">stenopus</tp:taxon-name-part></tp:taxon-name></italic> Thompson &amp; Upatham, 1997<sup>1</sup></td><td rowspan="1" colspan="1">conical, slightly concave side, no tuba</td><td rowspan="1" colspan="1">prominent spiral striations</td><td rowspan="1" colspan="1">2 (parietal, angular)</td><td rowspan="1" colspan="1">2 palatals</td><td rowspan="1" colspan="1">1 columella</td><td rowspan="1" colspan="1">present</td><td rowspan="1" colspan="1">Thailand, Chanthaburi</td></tr><tr><td rowspan="1" colspan="1">12. <italic><tp:taxon-name><tp:taxon-name-part taxon-name-part-type="genus" reg="Acinolaemus">A.</tp:taxon-name-part> <tp:taxon-name-part taxon-name-part-type="species" reg="colpodon">colpodon</tp:taxon-name-part></tp:taxon-name></italic> Thompson &amp; Upatham, 1997<sup>1</sup></td><td rowspan="1" colspan="1">conical, slightly concave side, long and ascending tuba</td><td rowspan="1" colspan="1">prominent spiral striations</td><td rowspan="1" colspan="1">1 angular</td><td rowspan="1" colspan="1">1 palatal</td><td rowspan="1" colspan="1">1 columella</td><td rowspan="1" colspan="1">weak</td><td rowspan="1" colspan="1">Thailand, Rayong</td></tr><tr><td rowspan="1" colspan="1">13. <italic><tp:taxon-name><tp:taxon-name-part taxon-name-part-type="genus" reg="Acinolaemus">A.</tp:taxon-name-part> <tp:taxon-name-part taxon-name-part-type="species" reg="sphinctinion">sphinctinion</tp:taxon-name-part></tp:taxon-name></italic> Thompson &amp; Upatham, 1997<sup>1</sup></td><td rowspan="1" colspan="1">conical, straight side, very short and ascending tuba</td><td rowspan="1" colspan="1">prominent spiral striations</td><td rowspan="1" colspan="1">2 (angulo-parietal, infraparietal)</td><td rowspan="1" colspan="1">2 palatals</td><td rowspan="1" colspan="1">1 columella</td><td rowspan="1" colspan="1">absent</td><td rowspan="1" colspan="1">Thailand, Pra Chuap Khiri Khan</td></tr></tbody></table></table-wrap><fig id="F2" position="float" orientation="portrait"><object-id xmlns:xlink="http://www.w3.org/1999/xlink" content-type="doi" xlink:type="simple">10.3897/zookeys.1258.162797.figure2</object-id><object-id xmlns:xlink="http://www.w3.org/1999/xlink" content-type="arpha" xlink:type="simple">2B06BB09-E4C0-5E9C-A12D-DDDC0534B85C</object-id><label>Figure 2.</label><caption><p>Approximate type localities. A. All <italic><tp:taxon-name><tp:taxon-name-part taxon-name-part-type="genus" reg="Clostophis">Clostophis</tp:taxon-name-part></tp:taxon-name></italic> species. Colours indicate different species groups; numbers correspond to the species listed in Table <xref ref-type="table" rid="T3">3</xref>; B. All <italic><tp:taxon-name><tp:taxon-name-part taxon-name-part-type="genus" reg="Acinolaemus">Acinolaemus</tp:taxon-name-part></tp:taxon-name></italic> species; numbers correspond to the species listed in Table <xref ref-type="table" rid="T4">4</xref>.</p></caption><graphic xmlns:xlink="http://www.w3.org/1999/xlink" xlink:href="zookeys-1258-035_article-162797__-g002.jpg" position="float" orientation="portrait" xlink:type="simple" id="oo_1456490.jpg"><uri content-type="original_file" xlink:type="simple">https://binary.pensoft.net/fig/1456490</uri></graphic></fig></tp:treatment-sec><ref-list><ref id="B44"><mixed-citation xmlns:xlink="http://www.w3.org/1999/xlink" xlink:type="simple"><person-group><name name-style="western"><surname>Thompson</surname><given-names>FG</given-names></name><name name-style="western"><surname>Upatham</surname><given-names>S</given-names></name></person-group> (<year>1997</year>) <article-title>Vertiginid land snails from Thailand (<tp:taxon-name><tp:taxon-name-part taxon-name-part-type="class">Gastropoda</tp:taxon-name-part></tp:taxon-name>, <tp:taxon-name><tp:taxon-name-part taxon-name-part-type="infraclass">Pulmonata</tp:taxon-name-part></tp:taxon-name>, <tp:taxon-name><tp:taxon-name-part taxon-name-part-type="superfamily">Pupilloidea</tp:taxon-name-part></tp:taxon-name>).</article-title><source>Bulletin of the Florida State Museum Biological Sciences</source><volume>39</volume>(<issue>7</issue>): <fpage>221</fpage>–<lpage>245</lpage>. <ext-link xlink:href="10.58782/flmnh.lecm3617" ext-link-type="doi" xlink:type="simple">https://doi.org/10.58782/flmnh.lecm3617</ext-link></mixed-citation></ref><ref id="B35"><mixed-citation xmlns:xlink="http://www.w3.org/1999/xlink" xlink:type="simple"><person-group><name name-style="western"><surname>Schileyko</surname><given-names>AA</given-names></name></person-group> (<year>1998</year>) Treatise on Recent terrestrial pulmonate molluscs. Part 2. <tp:taxon-name><tp:taxon-name-part taxon-name-part-type="family">Gastrocoptidae</tp:taxon-name-part></tp:taxon-name>, <tp:taxon-name><tp:taxon-name-part taxon-name-part-type="family">Hypselostomatidae</tp:taxon-name-part></tp:taxon-name>, <tp:taxon-name><tp:taxon-name-part taxon-name-part-type="family">Vertiginidae</tp:taxon-name-part></tp:taxon-name>, <tp:taxon-name><tp:taxon-name-part taxon-name-part-type="family">Truncatellinidae</tp:taxon-name-part></tp:taxon-name>, <tp:taxon-name><tp:taxon-name-part taxon-name-part-type="family">Pachnodidae</tp:taxon-name-part></tp:taxon-name>, <tp:taxon-name><tp:taxon-name-part taxon-name-part-type="family">Enidae</tp:taxon-name-part></tp:taxon-name>, <tp:taxon-name><tp:taxon-name-part taxon-name-part-type="family">Sagdidae</tp:taxon-name-part></tp:taxon-name>. Ruthenica (Supplement 2): 129–261.</mixed-citation></ref><ref id="B49"><mixed-citation xmlns:xlink="http://www.w3.org/1999/xlink" xlink:type="simple"><person-group><name name-style="western"><surname>Vermeulen</surname><given-names>JJ</given-names></name><name name-style="western"><surname>Phung</surname><given-names>LC</given-names></name><name name-style="western"><surname>Truong</surname><given-names>QT</given-names></name></person-group> (<year>2007</year>) <article-title>New species of terrestrial molluscs (<tp:taxon-name><tp:taxon-name-part taxon-name-part-type="subclass">Caenogastropoda</tp:taxon-name-part></tp:taxon-name>, <tp:taxon-name><tp:taxon-name-part taxon-name-part-type="family">Pupinidae</tp:taxon-name-part></tp:taxon-name> &amp; <tp:taxon-name><tp:taxon-name-part taxon-name-part-type="infraclass">Pulmonata</tp:taxon-name-part></tp:taxon-name>, <tp:taxon-name><tp:taxon-name-part taxon-name-part-type="family">Vertiginidae</tp:taxon-name-part></tp:taxon-name>) of the Hon Chong – Ha Tien limestone hills, Southern Vietnam.</article-title><source>Basteria</source><volume>71</volume>: <fpage>81</fpage>–<lpage>92</lpage>. <ext-link xlink:href="https://natuurtijdschriften.nl/pub/597339" ext-link-type="uri" xlink:type="simple">https://natuurtijdschriften.nl/pub/597339</ext-link></mixed-citation></ref><ref id="B50"><mixed-citation xmlns:xlink="http://www.w3.org/1999/xlink" xlink:type="simple"><person-group><name name-style="western"><surname>Vermeulen</surname><given-names>JJ</given-names></name><name name-style="western"><surname>Luu</surname><given-names>HT</given-names></name><name name-style="western"><surname>Theary</surname><given-names>K</given-names></name><name name-style="western"><surname>Anker</surname><given-names>K</given-names></name></person-group> (<year>2019</year>) <article-title>New species of land snails (<tp:taxon-name><tp:taxon-name-part taxon-name-part-type="phylum">Mollusca</tp:taxon-name-part></tp:taxon-name>: <tp:taxon-name><tp:taxon-name-part taxon-name-part-type="class">Gastropoda</tp:taxon-name-part></tp:taxon-name>: <tp:taxon-name><tp:taxon-name-part taxon-name-part-type="subclass">Caenogastropoda</tp:taxon-name-part></tp:taxon-name> and <tp:taxon-name><tp:taxon-name-part taxon-name-part-type="infraclass">Pulmonata</tp:taxon-name-part></tp:taxon-name>) of the Mekong Delta limestone hills (Cambodia, Vietnam).</article-title><source>Folia Malacologica</source><volume>27</volume>(<issue>1</issue>): <fpage>7</fpage>–<lpage>41</lpage>. <ext-link xlink:href="10.12657/folmal.027.001" ext-link-type="doi" xlink:type="simple">https://doi.org/10.12657/folmal.027.001</ext-link></mixed-citation></ref><ref id="B2"><mixed-citation xmlns:xlink="http://www.w3.org/1999/xlink" xlink:type="simple"><person-group><name name-style="western"><surname>Changlom</surname><given-names>B</given-names></name><name name-style="western"><surname>Chan-ard</surname><given-names>T</given-names></name><name name-style="western"><surname>Dumrongrojwattana</surname><given-names>P</given-names></name></person-group> (<year>2019</year>) <article-title>Two new species of the genus <italic><tp:taxon-name><tp:taxon-name-part taxon-name-part-type="genus">Acinolaemus</tp:taxon-name-part></tp:taxon-name></italic> (<tp:taxon-name><tp:taxon-name-part taxon-name-part-type="infraclass">Pulmonata</tp:taxon-name-part></tp:taxon-name>: <tp:taxon-name><tp:taxon-name-part taxon-name-part-type="family">Pupillidae</tp:taxon-name-part></tp:taxon-name>) from Thailand.</article-title><source>Thailand Natural History Museum Journal</source><volume>13</volume>(<issue>2</issue>): <fpage>155</fpage>–<lpage>161</lpage>. <ext-link xlink:href="https://journal.nsm.or.th/en/node/175" ext-link-type="uri" xlink:type="simple">https://journal.nsm.or.th/en/node/175</ext-link></mixed-citation></ref><ref id="B47"><mixed-citation xmlns:xlink="http://www.w3.org/1999/xlink" xlink:type="simple"><person-group><name name-style="western"><surname>Tongkerd</surname><given-names>P</given-names></name><name name-style="western"><surname>Lwin</surname><given-names>N</given-names></name><name name-style="western"><surname>Páll-Gergely</surname><given-names>B</given-names></name><name name-style="western"><surname>Chanabun</surname><given-names>R</given-names></name><name name-style="western"><surname>Pholyotha</surname><given-names>A</given-names></name><name name-style="western"><surname>Prasankok</surname><given-names>P</given-names></name><name name-style="western"><surname>Seesamut</surname><given-names>T</given-names></name><name name-style="western"><surname>Siriwut</surname><given-names>W</given-names></name><name name-style="western"><surname>Srisonchai</surname><given-names>R</given-names></name><name name-style="western"><surname>Sutcharit</surname><given-names>C</given-names></name><name name-style="western"><surname>Panha</surname><given-names>S</given-names></name></person-group> (<year>2024</year>) <article-title>Contributions of a small collection of terrestrial microsnails (<tp:taxon-name><tp:taxon-name-part taxon-name-part-type="superfamily">Pupilloidea</tp:taxon-name-part></tp:taxon-name>, <tp:taxon-name><tp:taxon-name-part taxon-name-part-type="family">Hypselostomatidae</tp:taxon-name-part></tp:taxon-name>) from Myanmar with description of three new species.</article-title><source>ZooKeys</source><volume>1195</volume>: <fpage>157</fpage>–<lpage>197</lpage>. <ext-link xlink:href="10.3897/zookeys.1195.112112" ext-link-type="doi" xlink:type="simple">https://doi.org/10.3897/zookeys.1195.112112</ext-link></mixed-citation></ref></ref-list></tp:taxon-treatment>
