# Supplementary material for: ﻿The microsnail genera Clostophis and Acinolaemus (Eupulmonata, Pupilloidea, Hypselostomatidae) from central Thailand, with description of three new species
Source: Zookeys. 2025 Nov 3;1258:35–71. doi: 10.3897/zookeys.1258.162797 (PMC12603646; doi:10.3897/zookeys.1258.162797)
Supplement: XML Treatment for Acinolaemus mueangonensis [file zookeys.1258.162797-treatment7.xml]

<!DOCTYPE tp:taxon-treatment
  PUBLIC "-//TaxonX//DTD Taxonomic Treatment Publishing DTD v0 20100105//EN" "tax-treatment-NSO.dtd">
<tp:taxon-treatment xmlns:tp="http://www.plazi.org/taxpub"><tp:treatment-meta><kwd-group><label>Taxon classification</label><kwd>
                <named-content content-type="kingdom">Animalia</named-content>
              </kwd><kwd>
                <named-content content-type="order">Stylommatophora</named-content>
              </kwd><kwd>
                <named-content content-type="family">Hypselostomatidae</named-content>
              </kwd></kwd-group><mixed-citation publication-type="journal"><person-group><name><surname>Tongkerd</surname><given-names>Piyoros</given-names></name><name><surname>Janjai</surname><given-names>Teerangkul</given-names></name><name><surname>Pholyotha</surname><given-names>Arthit</given-names></name><name><surname>Gojšina</surname><given-names>Vukašin</given-names></name><name><surname>Panha</surname><given-names>Somsak</given-names></name><name><surname>Sutcharit</surname><given-names>Chirasak</given-names></name></person-group><article-title>﻿The microsnail genera <italic><tp:taxon-name><tp:taxon-name-part taxon-name-part-type="genus" reg="Clostophis">Clostophis</tp:taxon-name-part></tp:taxon-name></italic> and <italic><tp:taxon-name><tp:taxon-name-part taxon-name-part-type="genus" reg="Acinolaemus">Acinolaemus</tp:taxon-name-part></tp:taxon-name></italic> (<tp:taxon-name><tp:taxon-name-part taxon-name-part-type="suborder">Eupulmonata</tp:taxon-name-part></tp:taxon-name>, <tp:taxon-name><tp:taxon-name-part taxon-name-part-type="superfamily">Pupilloidea</tp:taxon-name-part></tp:taxon-name>, <tp:taxon-name><tp:taxon-name-part taxon-name-part-type="family">Hypselostomatidae</tp:taxon-name-part></tp:taxon-name>) from central Thailand, with description of three new species</article-title><source>Zookeys</source><day>03</day><month>11</month><year>2025</year><volume>1258</volume><fpage>35</fpage><lpage>71</lpage><pub-id pub-id-type="doi">10.3897/zookeys.1258.162797</pub-id></mixed-citation></tp:treatment-meta><tp:nomenclature><label>﻿</label><tp:taxon-name><object-id xmlns:xlink="http://www.w3.org/1999/xlink" content-type="arpha" xlink:type="simple">6482881F-8AD2-5706-BCF8-AA1AB433E805</object-id>
              <tp:taxon-name-part taxon-name-part-type="genus" reg="Acinolaemus">Acinolaemus</tp:taxon-name-part>
              <tp:taxon-name-part taxon-name-part-type="species" reg="mueangonensis">mueangonensis</tp:taxon-name-part>
            </tp:taxon-name><tp:taxon-authority>Changlom, Chan-ard &amp; Dumrongrojwattana, 2019</tp:taxon-authority><xref ref-type="fig" rid="F11">Figs 11</xref><xref ref-type="fig" rid="F12">, 12</xref><xref ref-type="fig" rid="F13">, 13B, C</xref><xref ref-type="table" rid="T4">, Table 4</xref><tp:nomenclature-citation-list><tp:nomenclature-citation><tp:taxon-name>
                  <tp:taxon-name-part taxon-name-part-type="genus" reg="Acinolaemus">Acinolaemus</tp:taxon-name-part> <tp:taxon-name-part taxon-name-part-type="species" reg="mueangonensis">mueangonensis</tp:taxon-name-part></tp:taxon-name><comment>Changlom, Chan-ard &amp; Dumrongrojwattana, 2019: 159–161, fig. 3. Type locality: Tham Mueang On [Mueang On Cave], Mae On District, Chiang Mai Province, Thailand.</comment></tp:nomenclature-citation><tp:nomenclature-citation><tp:taxon-name>
                  <tp:taxon-name-part taxon-name-part-type="genus" reg="Acinolaemus">Acinolaemus</tp:taxon-name-part> <tp:taxon-name-part taxon-name-part-type="species" reg="muangonensis">muangonensis</tp:taxon-name-part></tp:taxon-name><comment> [sic]—<xref ref-type="bibr" rid="B2">Changlom et al. 2019</xref>: 155 (abstract), 160 (figure caption). </comment></tp:nomenclature-citation></tp:nomenclature-citation-list></tp:nomenclature><tp:treatment-sec sec-type="material" id="SECID0EDCCI"><title>Material examined.</title><p>Thailand • 8 shells (Fig. <xref ref-type="fig" rid="F11">11A, B</xref>); Mueang On Cave, Ban Sa Ha Khon, Mae On District, Chiang Mai Province; <named-content xmlns:xlink="http://www.w3.org/1999/xlink" content-type="dwc:verbatimCoordinates" xlink:type="simple"><named-content content-type="geo-json" specific-use="{&#34;type&#34;:&#34;Point&#34;,&#34;coordinates&#34;:[99.237944,18.787000]}" id="NCID0EQCCI" xlink:type="simple">18°47'13.2"N, 99°14'16.6"E</named-content></named-content>; S. Panha leg.; <named-content xmlns:xlink="http://www.w3.org/1999/xlink" content-type="dwc:institutional_code" xlink:title="Chulalongkorn University" xlink:href="http://grbio.org/institution/chulalongkorn-university" xlink:type="simple">CUMZ</named-content> 15361 [type locality]. • 53 shells (Figs <xref ref-type="fig" rid="F12">12A</xref>, <xref ref-type="fig" rid="F13">13B, C</xref>); Phra Phutthabat Doi Khao Nam, Ban Na Subdistrict, Sam Ngao District, Tak Province; <named-content xmlns:xlink="http://www.w3.org/1999/xlink" content-type="dwc:verbatimCoordinates" xlink:type="simple"><named-content content-type="geo-json" specific-use="{&#34;type&#34;:&#34;Point&#34;,&#34;coordinates&#34;:[98.938083,17.248528]}" id="NCID0EEDCI" xlink:type="simple">17°14'54.7"N, 98°56'17.1"E</named-content></named-content>; P. Tongkerd leg.; <named-content xmlns:xlink="http://www.w3.org/1999/xlink" content-type="dwc:institutional_code" xlink:title="Chulalongkorn University" xlink:href="http://grbio.org/institution/chulalongkorn-university" xlink:type="simple">CUMZ</named-content> 14455.1. • 1 shell (Fig. <xref ref-type="fig" rid="F12">12B</xref>); same data as preceding; <named-content xmlns:xlink="http://www.w3.org/1999/xlink" content-type="dwc:institutional_code" xlink:title="Chulalongkorn University" xlink:href="http://grbio.org/institution/chulalongkorn-university" xlink:type="simple">CUMZ</named-content> 14455.3. • 10 specimens in ethanol (Fig. <xref ref-type="fig" rid="F12">12C, D</xref>); same data as preceding; <named-content xmlns:xlink="http://www.w3.org/1999/xlink" content-type="dwc:institutional_code" xlink:title="Chulalongkorn University" xlink:href="http://grbio.org/institution/chulalongkorn-university" xlink:type="simple">CUMZ</named-content> 14455.4.</p><fig id="F11" position="float" orientation="portrait"><object-id xmlns:xlink="http://www.w3.org/1999/xlink" content-type="doi" xlink:type="simple">10.3897/zookeys.1258.162797.figure11</object-id><object-id xmlns:xlink="http://www.w3.org/1999/xlink" content-type="arpha" xlink:type="simple">A5B0171D-D7B9-5675-AF33-9C144241404F</object-id><label>Figure 11.</label><caption><p><italic><tp:taxon-name><tp:taxon-name-part taxon-name-part-type="genus" reg="Acinolaemus">Acinolaemus</tp:taxon-name-part> <tp:taxon-name-part taxon-name-part-type="species" reg="mueangonensis">mueangonensis</tp:taxon-name-part></tp:taxon-name></italic> from the type locality in Chiang Mai Province. A. Specimen <named-content xmlns:xlink="http://www.w3.org/1999/xlink" content-type="dwc:institutional_code" xlink:title="Chulalongkorn University" xlink:href="http://grbio.org/institution/chulalongkorn-university" xlink:type="simple">CUMZ</named-content> 15361 with enlarged aperture from three different angles; B. Protoconch and earlier whorl sculptures. An asterisk (*) indicates small lamella and plica situated in posterior chamber.</p></caption><graphic xmlns:xlink="http://www.w3.org/1999/xlink" xlink:href="zookeys-1258-035_article-162797__-g011.jpg" position="float" orientation="portrait" xlink:type="simple" id="oo_1456499.jpg"><uri content-type="original_file" xlink:type="simple">https://binary.pensoft.net/fig/1456499</uri></graphic></fig><fig id="F12" position="float" orientation="portrait"><object-id xmlns:xlink="http://www.w3.org/1999/xlink" content-type="doi" xlink:type="simple">10.3897/zookeys.1258.162797.figure12</object-id><object-id xmlns:xlink="http://www.w3.org/1999/xlink" content-type="arpha" xlink:type="simple">FF8E8C32-B731-5D68-BCF9-5EF1077DF7B0</object-id><label>Figure 12.</label><caption><p><italic><tp:taxon-name><tp:taxon-name-part taxon-name-part-type="genus" reg="Acinolaemus">Acinolaemus</tp:taxon-name-part> <tp:taxon-name-part taxon-name-part-type="species" reg="mueangonensis">mueangonensis</tp:taxon-name-part></tp:taxon-name></italic> from Tak Province. A. Specimen <named-content xmlns:xlink="http://www.w3.org/1999/xlink" content-type="dwc:institutional_code" xlink:title="Chulalongkorn University" xlink:href="http://grbio.org/institution/chulalongkorn-university" xlink:type="simple">CUMZ</named-content> 14455.1 under light microscope showing brownish shell and plicae; B. Specimen <named-content xmlns:xlink="http://www.w3.org/1999/xlink" content-type="dwc:institutional_code" xlink:title="Chulalongkorn University" xlink:href="http://grbio.org/institution/chulalongkorn-university" xlink:type="simple">CUMZ</named-content> 14455.3 with enlarged aperture from two different angles; C, D. Living snails <named-content xmlns:xlink="http://www.w3.org/1999/xlink" content-type="dwc:institutional_code" xlink:title="Chulalongkorn University" xlink:href="http://grbio.org/institution/chulalongkorn-university" xlink:type="simple">CUMZ</named-content> 14455.4: C. Snail crawling on <italic><tp:taxon-name><tp:taxon-name-part taxon-name-part-type="genus" reg="Hypselostoma">Hypselostoma</tp:taxon-name-part> <tp:taxon-name-part taxon-name-part-type="species" reg="pendulum">pendulum</tp:taxon-name-part></tp:taxon-name></italic>; D. Crawling on wet paper towel (shell width ~1.8 mm). An asterisk (*) indicates small lamella and plica situated in posterior chamber.</p></caption><graphic xmlns:xlink="http://www.w3.org/1999/xlink" xlink:href="zookeys-1258-035_article-162797__-g012.jpg" position="float" orientation="portrait" xlink:type="simple" id="oo_1456500.jpg"><uri content-type="original_file" xlink:type="simple">https://binary.pensoft.net/fig/1456500</uri></graphic></fig></tp:treatment-sec><tp:treatment-sec sec-type="diagnosis" id="SECID0EIGCI"><title>Diagnosis.</title><p>Shell concave-conical, brownish and with rectangular reticulated sculpture. Apertural dentitions nine, long and reaching peristome edge: three on parietal wall, three on palatal wall, one basal and one on columella wall. Palatal tubercle continuous with upper palatal plica.</p></tp:treatment-sec><tp:treatment-sec sec-type="description" id="SECID0ENGCI"><title>Re-description.</title><p>Shell conical, concave-sided, brownish to pale brown; spire low to high, growing regularly, and sometimes slightly bent; last whorl expanded. Shell height 1.8–1.9 mm and shell width 1.7–1.8 mm. Apex blunt; protoconch spirally striated, ~2. Whorls ~5–6, rounded and convex; suture wide and well impressed. Shell surface sculptured with equidistantly spaced spiral striae, crossed with discontinuous and irregular radial growth lines making rectangular reticulated sculpture throughout shell. Penultimate whorl regularly coiled or sunken into last whorl. Last whorl bluntly shouldered and flattened below periphery. Aperture subcircular; peristome thickened and slightly expanded. Aperture with eight dentitions and with strong knobs reaching peristome edge. Parietal wall with three lamellae: parietal lamella large, outer part low, and inner part strongly developed and high, long deeper inside aperture; infraparietal lamella long and low; angular lamella prominent, high, long deeper inside aperture, and with slightly narrow and low ridge in middle. Palatal tubercle triangularly shaped, situated on peristome edge and connected to upper palatal plica. One or two tiny and low plicae (not reaching peristome edge) may be present in sinulus. Palatal wall with three plicae: upper-, inter-, and lower-palatal plicae ending on peristome edge as prominent tubercles, then continuing as narrow and low, but becoming strong deeper inside aperture. Basal plica low and long deeper inside aperture. Columellar lamella strong, high, and continuing deep inside aperture. Umbilicus widely perforate, ~⅓ of shell width, rounded and deep.</p></tp:treatment-sec><tp:treatment-sec sec-type="Living animal" id="SECID0ESGCI"><title>Living animal.</title><p>Snails are typically stylommatophoran with two pairs of tentacles. Upper tentacles are long, stout, cylindrical tubes, dark greyish, and with dark eye spots on the tip (Fig. <xref ref-type="fig" rid="F12">12C, D</xref>). Lower pairs are very short to knob-shaped and can be seen clearly in full extension in moving snails. Animal with short body, anterior-dorsal side with grey to blackish pigmentation, and posterior body and foot pale greyish to semi-translucent. The snails tend to cover their shell with soil, mud, or dirt.</p></tp:treatment-sec><tp:treatment-sec sec-type="distribution" id="SECID0E3GCI"><title>Distribution.</title><p><italic><tp:taxon-name><tp:taxon-name-part taxon-name-part-type="genus" reg="Acinolaemus">Acinolaemus</tp:taxon-name-part> <tp:taxon-name-part taxon-name-part-type="species" reg="mueangonensis">mueangonensis</tp:taxon-name-part></tp:taxon-name></italic> has a distribution beyond its type locality in northern Thailand (<xref ref-type="bibr" rid="B2">Changlom et al. 2019</xref>), since during this study several specimens were collected in soil samples taken at the base of limestone cliffs and outcrops in Tak Province, ca 170 km south of the type locality.</p></tp:treatment-sec><tp:treatment-sec sec-type="remarks" id="SECID0ERHCI"><title>Remarks.</title><p>The specimens from the type locality examined herein have shell sculpture and apertural dentition similar to the original description and the type specimens (<xref ref-type="bibr" rid="B2">Changlom et al. 2019</xref>), except for the presence of a tiny plica in the sinulus, which was not mentioned in the original description.</p><p>The specimens from central Thailand (Tak population) show the same distinguishing characters as the type specimens: a brownish shell, rectangular reticulated sculpture, and long denticles deep inside the aperture and becoming strong knobs when reaching the peristome edge. In addition, the parietal lamella has a low ridge near the peristome that becomes a tall ridge inside the aperture, and the angular lamella has a high ridge with a narrow and low ridged incision in the middle. However, the central Thailand population (Fig. <xref ref-type="fig" rid="F12">12A, B</xref>) differed from typical specimens (Fig. <xref ref-type="fig" rid="F11">11A, B</xref>) in having a more concave-sided shell, a more elevated and slender spire (height 2.1–2.2 mm and width 1.7–1.8 mm), and the penultimate whorl slightly sunken into the last whorl. Additionally, the central Thailand population has a basal plica instead of a subcolumellar lamella, while a typical shell has a subcolumellar lamella instead of a basal plica. However, the distinction between the subcolumellar lamella and the basal plica is sometimes difficult and not a reliable character for species distinction and is subject to intraspecific variability. Therefore, we provisionally recognise the central population as conspecific with <italic><tp:taxon-name><tp:taxon-name-part taxon-name-part-type="genus" reg="Acinolaemus">A.</tp:taxon-name-part> <tp:taxon-name-part taxon-name-part-type="species" reg="mueangonensis">mueangonensis</tp:taxon-name-part></tp:taxon-name></italic>, since no concrete difference in morphology could be observed. DNA sequence data are needed to resolve this ambiguity.</p></tp:treatment-sec><tp:treatment-sec><!--Section generated to contain objects referenced in tp:taxon-treatment.--><fig id="F13" position="float" orientation="portrait"><object-id xmlns:xlink="http://www.w3.org/1999/xlink" content-type="doi" xlink:type="simple">10.3897/zookeys.1258.162797.figure13</object-id><object-id xmlns:xlink="http://www.w3.org/1999/xlink" content-type="arpha" xlink:type="simple">B2CEFB76-8AE4-5131-848B-3816B603A48F</object-id><label>Figure 13.</label><caption><p>A. Synoptic photo of sympatric <italic><tp:taxon-name><tp:taxon-name-part taxon-name-part-type="genus" reg="Acinolaemus">Acinolaemus</tp:taxon-name-part></tp:taxon-name></italic> species, specimens sorted from soil sample collected at Tak Province; B, C. <italic><tp:taxon-name><tp:taxon-name-part taxon-name-part-type="genus" reg="Acinolaemus">Acinolaemus</tp:taxon-name-part> <tp:taxon-name-part taxon-name-part-type="species" reg="mueangonensis">mueangonensis</tp:taxon-name-part></tp:taxon-name></italic>, specimen <named-content xmlns:xlink="http://www.w3.org/1999/xlink" content-type="dwc:institutional_code" xlink:title="Chulalongkorn University" xlink:href="http://grbio.org/institution/chulalongkorn-university" xlink:type="simple">CUMZ</named-content> 14455.1 with brownish shell in lateral and apertural views showing long plicae visible throughout the translucent shell; D, E. <italic><tp:taxon-name><tp:taxon-name-part taxon-name-part-type="genus" reg="Acinolaemus">Acinolaemus</tp:taxon-name-part> <tp:taxon-name-part taxon-name-part-type="species" reg="corusticorus">corusticorus</tp:taxon-name-part></tp:taxon-name></italic> sp. nov., paratype <named-content xmlns:xlink="http://www.w3.org/1999/xlink" content-type="dwc:institutional_code" xlink:title="Chulalongkorn University" xlink:href="http://grbio.org/institution/chulalongkorn-university" xlink:type="simple">CUMZ</named-content> 14455.2 with colourless shell in lateral and apertural views showing short plicae visible throughout the translucent shell.</p></caption><graphic xmlns:xlink="http://www.w3.org/1999/xlink" xlink:href="zookeys-1258-035_article-162797__-g013.jpg" position="float" orientation="portrait" xlink:type="simple" id="oo_1456501.jpg"><uri content-type="original_file" xlink:type="simple">https://binary.pensoft.net/fig/1456501</uri></graphic></fig><table-wrap id="T4" position="float" orientation="portrait"><label>Table 4.</label><caption><p>Species list, diagnostic characters, and type localities of <italic><tp:taxon-name><tp:taxon-name-part taxon-name-part-type="genus" reg="Acinolaemus">Acinolaemus</tp:taxon-name-part></tp:taxon-name></italic> species. Numbers in species column refer to those in Fig. <xref ref-type="fig" rid="F2">2B</xref>. The superscript numbers indicate references: 1 = <xref ref-type="bibr" rid="B44">Thompson and Upatham (1997)</xref>; 2 = <xref ref-type="bibr" rid="B35">Schileyko (1998)</xref>; 3 = <xref ref-type="bibr" rid="B49">Vermeulen et al. (2007)</xref>; 4 = <xref ref-type="bibr" rid="B50">Vermeulen et al. (2019)</xref>; 5 = <xref ref-type="bibr" rid="B2">Changlom et al. (2019)</xref>; 6 = <xref ref-type="bibr" rid="B47">Tongkerd et al. (2024)</xref>; 7 = this study.</p></caption><table id="TID0ELWCI" rules="all"><tbody><tr><th rowspan="2" colspan="1">Species</th><th rowspan="2" colspan="1">Shell shape</th><th rowspan="2" colspan="1">Shell sculpture</th><th rowspan="1" colspan="3">Number of dentitions on</th><th rowspan="2" colspan="1">Palatal tubercle</th><th rowspan="2" colspan="1">Type locality</th></tr><tr><th rowspan="1" colspan="1">parietal wall</th><th rowspan="1" colspan="1">palatal wall</th><th rowspan="1" colspan="1">columellar wall</th></tr><tr><td rowspan="1" colspan="1">1. <italic><tp:taxon-name><tp:taxon-name-part taxon-name-part-type="genus" reg="Acinolaemus">A.</tp:taxon-name-part> <tp:taxon-name-part taxon-name-part-type="species" reg="cryptidentatus">cryptidentatus</tp:taxon-name-part></tp:taxon-name></italic><xref ref-type="bibr" rid="B2">Changlom et al., 2019</xref><sup>5,6,7</sup></td><td rowspan="1" colspan="1">conical, slightly concave side, no tuba</td><td rowspan="1" colspan="1">rectangular reticulation</td><td rowspan="1" colspan="1">3 (parietal, angular, infraparietal)</td><td rowspan="1" colspan="1">4 (3 palatals, basal)</td><td rowspan="1" colspan="1">1 columella</td><td rowspan="1" colspan="1">present</td><td rowspan="1" colspan="1">Thailand, Mae Hong Son</td></tr><tr><td rowspan="1" colspan="1">2. <italic><tp:taxon-name><tp:taxon-name-part taxon-name-part-type="genus" reg="Acinolaemus">A.</tp:taxon-name-part> <tp:taxon-name-part taxon-name-part-type="species" reg="dayanum">dayanum</tp:taxon-name-part></tp:taxon-name></italic> (Stoliczka, 1871)<sup>6</sup></td><td rowspan="1" colspan="1">concave-conical, no tuba</td><td rowspan="1" colspan="1">rectangular reticulation</td><td rowspan="1" colspan="1">3 (parietal, angular, infraparietal)</td><td rowspan="1" colspan="1">4 (3 palatals, basal)</td><td rowspan="1" colspan="1">1 columella</td><td rowspan="1" colspan="1">present</td><td rowspan="1" colspan="1">Myanmar, Mon</td></tr><tr><td rowspan="1" colspan="1">3. <italic><tp:taxon-name><tp:taxon-name-part taxon-name-part-type="genus" reg="Acinolaemus">A.</tp:taxon-name-part> <tp:taxon-name-part taxon-name-part-type="species" reg="mueangonensis">mueangonensis</tp:taxon-name-part></tp:taxon-name></italic><xref ref-type="bibr" rid="B2">Changlom et al., 2019</xref><sup>5,7</sup></td><td rowspan="1" colspan="1">conical, straight to concave side, no tuba</td><td rowspan="1" colspan="1">rectangular reticulation</td><td rowspan="1" colspan="1">3 (parietal, angular, infraparietal)</td><td rowspan="1" colspan="1">4 (3 palatals, basal)</td><td rowspan="1" colspan="1">1 or 2 columellae</td><td rowspan="1" colspan="1">present</td><td rowspan="1" colspan="1">Thailand, Chiang Mai</td></tr><tr><td rowspan="1" colspan="1">4. <italic><tp:taxon-name><tp:taxon-name-part taxon-name-part-type="genus" reg="Acinolaemus">A.</tp:taxon-name-part> <tp:taxon-name-part taxon-name-part-type="species" reg="ptychochilus">ptychochilus</tp:taxon-name-part></tp:taxon-name></italic> Thompson &amp; Upatham, 1997<sup>1,2,7</sup></td><td rowspan="1" colspan="1">conical, slightly concave side, no tuba</td><td rowspan="1" colspan="1">rectangular reticulation</td><td rowspan="1" colspan="1">3 (parietal, angular, infraparietal)</td><td rowspan="1" colspan="1">5 (4 palatals, basal)</td><td rowspan="1" colspan="1">3 (columellae)</td><td rowspan="1" colspan="1">present</td><td rowspan="1" colspan="1">Thailand, Chiang Mai</td></tr><tr><td rowspan="1" colspan="1">5. <italic><tp:taxon-name><tp:taxon-name-part taxon-name-part-type="genus" reg="Acinolaemus">A.</tp:taxon-name-part> <tp:taxon-name-part taxon-name-part-type="species" reg="corusticorus">corusticorus</tp:taxon-name-part></tp:taxon-name></italic>, sp. nov.<sup>7</sup></td><td rowspan="1" colspan="1">conical, slightly concave side, no tuba</td><td rowspan="1" colspan="1">rectangular reticulation</td><td rowspan="1" colspan="1">3 (parietal, angular, infraparietal)</td><td rowspan="1" colspan="1">3 or 4 palatals</td><td rowspan="1" colspan="1">2 (columellae)</td><td rowspan="1" colspan="1">present</td><td rowspan="1" colspan="1">Thailand, Tak</td></tr><tr><td rowspan="1" colspan="1">6. <italic><tp:taxon-name><tp:taxon-name-part taxon-name-part-type="genus" reg="Acinolaemus">A.</tp:taxon-name-part> <tp:taxon-name-part taxon-name-part-type="species" reg="rhamphodontis">rhamphodontis</tp:taxon-name-part></tp:taxon-name></italic> sp. nov.<sup>7</sup></td><td rowspan="1" colspan="1">depressed conical, concave side, long and descending tuba</td><td rowspan="1" colspan="1">rectangular reticulation</td><td rowspan="1" colspan="1">3 (parietal, angular, infraparietal)</td><td rowspan="1" colspan="1">3 (2 palatals, basal)</td><td rowspan="1" colspan="1">2 (columellae)</td><td rowspan="1" colspan="1">present</td><td rowspan="1" colspan="1">Thailand, Tak</td></tr><tr><td rowspan="1" colspan="1">7. <italic><tp:taxon-name><tp:taxon-name-part taxon-name-part-type="genus" reg="Acinolaemus">A.</tp:taxon-name-part> <tp:taxon-name-part taxon-name-part-type="species" reg="carcharodon">carcharodon</tp:taxon-name-part></tp:taxon-name></italic><xref ref-type="bibr" rid="B49">Vermeulen et al., 2007</xref><sup>4</sup></td><td rowspan="1" colspan="1">depressed conical, curved side, short descending tuba</td><td rowspan="1" colspan="1">prominent spiral striations</td><td rowspan="1" colspan="1">2 (parietal, angular)</td><td rowspan="1" colspan="1">2 (parietal, basal)</td><td rowspan="1" colspan="1">absent</td><td rowspan="1" colspan="1">absent</td><td rowspan="1" colspan="1">Vietnam, Kien Giang</td></tr><tr><td rowspan="1" colspan="1">8. <italic><tp:taxon-name><tp:taxon-name-part taxon-name-part-type="genus" reg="Acinolaemus">A.</tp:taxon-name-part> <tp:taxon-name-part taxon-name-part-type="species" reg="pyramidalis">pyramidalis</tp:taxon-name-part></tp:taxon-name></italic> (<xref ref-type="bibr" rid="B49">Vermeulen et al., 2007</xref>)<sup>3</sup></td><td rowspan="1" colspan="1">conical, slightly concave side, short and descending tuba</td><td rowspan="1" colspan="1">prominent spiral striations</td><td rowspan="1" colspan="1">2 (parietal, angular)</td><td rowspan="1" colspan="1">2 palatals</td><td rowspan="1" colspan="1">1 columella or absent</td><td rowspan="1" colspan="1">absent</td><td rowspan="1" colspan="1">Vietnam, Kien Giang</td></tr><tr><td rowspan="1" colspan="1">9. <italic><tp:taxon-name><tp:taxon-name-part taxon-name-part-type="genus" reg="Acinolaemus">A.</tp:taxon-name-part> <tp:taxon-name-part taxon-name-part-type="species" reg="rectus">rectus</tp:taxon-name-part></tp:taxon-name></italic><xref ref-type="bibr" rid="B50">Vermeulen et al., 2019</xref><sup>3</sup></td><td rowspan="1" colspan="1">conical, slightly concave side, short and ascending tuba</td><td rowspan="1" colspan="1">prominent spiral striations</td><td rowspan="1" colspan="1">2 (parietal, angular)</td><td rowspan="1" colspan="1">2 palatals</td><td rowspan="1" colspan="1">1 columella</td><td rowspan="1" colspan="1">absent</td><td rowspan="1" colspan="1">Cambodia, Kampot</td></tr><tr><td rowspan="1" colspan="1">10. <italic><tp:taxon-name><tp:taxon-name-part taxon-name-part-type="genus" reg="Acinolaemus">A.</tp:taxon-name-part> <tp:taxon-name-part taxon-name-part-type="species" reg="rhamphodon">rhamphodon</tp:taxon-name-part></tp:taxon-name></italic> Thompson &amp; Upatham, 1997<sup>1</sup></td><td rowspan="1" colspan="1">concave-conical, no tuba</td><td rowspan="1" colspan="1">prominent spiral striations</td><td rowspan="1" colspan="1">2 (parietal, angular)</td><td rowspan="1" colspan="1">2 palatals</td><td rowspan="1" colspan="1">1 columella</td><td rowspan="1" colspan="1">weak</td><td rowspan="1" colspan="1">Thailand, Chachoengsao</td></tr><tr><td rowspan="1" colspan="1">11. <italic><tp:taxon-name><tp:taxon-name-part taxon-name-part-type="genus" reg="Acinolaemus">A.</tp:taxon-name-part> <tp:taxon-name-part taxon-name-part-type="species" reg="stenopus">stenopus</tp:taxon-name-part></tp:taxon-name></italic> Thompson &amp; Upatham, 1997<sup>1</sup></td><td rowspan="1" colspan="1">conical, slightly concave side, no tuba</td><td rowspan="1" colspan="1">prominent spiral striations</td><td rowspan="1" colspan="1">2 (parietal, angular)</td><td rowspan="1" colspan="1">2 palatals</td><td rowspan="1" colspan="1">1 columella</td><td rowspan="1" colspan="1">present</td><td rowspan="1" colspan="1">Thailand, Chanthaburi</td></tr><tr><td rowspan="1" colspan="1">12. <italic><tp:taxon-name><tp:taxon-name-part taxon-name-part-type="genus" reg="Acinolaemus">A.</tp:taxon-name-part> <tp:taxon-name-part taxon-name-part-type="species" reg="colpodon">colpodon</tp:taxon-name-part></tp:taxon-name></italic> Thompson &amp; Upatham, 1997<sup>1</sup></td><td rowspan="1" colspan="1">conical, slightly concave side, long and ascending tuba</td><td rowspan="1" colspan="1">prominent spiral striations</td><td rowspan="1" colspan="1">1 angular</td><td rowspan="1" colspan="1">1 palatal</td><td rowspan="1" colspan="1">1 columella</td><td rowspan="1" colspan="1">weak</td><td rowspan="1" colspan="1">Thailand, Rayong</td></tr><tr><td rowspan="1" colspan="1">13. <italic><tp:taxon-name><tp:taxon-name-part taxon-name-part-type="genus" reg="Acinolaemus">A.</tp:taxon-name-part> <tp:taxon-name-part taxon-name-part-type="species" reg="sphinctinion">sphinctinion</tp:taxon-name-part></tp:taxon-name></italic> Thompson &amp; Upatham, 1997<sup>1</sup></td><td rowspan="1" colspan="1">conical, straight side, very short and ascending tuba</td><td rowspan="1" colspan="1">prominent spiral striations</td><td rowspan="1" colspan="1">2 (angulo-parietal, infraparietal)</td><td rowspan="1" colspan="1">2 palatals</td><td rowspan="1" colspan="1">1 columella</td><td rowspan="1" colspan="1">absent</td><td rowspan="1" colspan="1">Thailand, Pra Chuap Khiri Khan</td></tr></tbody></table></table-wrap><fig id="F2" position="float" orientation="portrait"><object-id xmlns:xlink="http://www.w3.org/1999/xlink" content-type="doi" xlink:type="simple">10.3897/zookeys.1258.162797.figure2</object-id><object-id xmlns:xlink="http://www.w3.org/1999/xlink" content-type="arpha" xlink:type="simple">2B06BB09-E4C0-5E9C-A12D-DDDC0534B85C</object-id><label>Figure 2.</label><caption><p>Approximate type localities. A. All <italic><tp:taxon-name><tp:taxon-name-part taxon-name-part-type="genus" reg="Clostophis">Clostophis</tp:taxon-name-part></tp:taxon-name></italic> species. Colours indicate different species groups; numbers correspond to the species listed in Table <xref ref-type="table" rid="T3">3</xref>; B. All <italic><tp:taxon-name><tp:taxon-name-part taxon-name-part-type="genus" reg="Acinolaemus">Acinolaemus</tp:taxon-name-part></tp:taxon-name></italic> species; numbers correspond to the species listed in Table <xref ref-type="table" rid="T4">4</xref>.</p></caption><graphic xmlns:xlink="http://www.w3.org/1999/xlink" xlink:href="zookeys-1258-035_article-162797__-g002.jpg" position="float" orientation="portrait" xlink:type="simple" id="oo_1456490.jpg"><uri content-type="original_file" xlink:type="simple">https://binary.pensoft.net/fig/1456490</uri></graphic></fig></tp:treatment-sec><ref-list><ref id="B44"><mixed-citation xmlns:xlink="http://www.w3.org/1999/xlink" xlink:type="simple"><person-group><name name-style="western"><surname>Thompson</surname><given-names>FG</given-names></name><name name-style="western"><surname>Upatham</surname><given-names>S</given-names></name></person-group> (<year>1997</year>) <article-title>Vertiginid land snails from Thailand (<tp:taxon-name><tp:taxon-name-part taxon-name-part-type="class">Gastropoda</tp:taxon-name-part></tp:taxon-name>, <tp:taxon-name><tp:taxon-name-part taxon-name-part-type="infraclass">Pulmonata</tp:taxon-name-part></tp:taxon-name>, <tp:taxon-name><tp:taxon-name-part taxon-name-part-type="superfamily">Pupilloidea</tp:taxon-name-part></tp:taxon-name>).</article-title><source>Bulletin of the Florida State Museum Biological Sciences</source><volume>39</volume>(<issue>7</issue>): <fpage>221</fpage>–<lpage>245</lpage>. <ext-link xlink:href="10.58782/flmnh.lecm3617" ext-link-type="doi" xlink:type="simple">https://doi.org/10.58782/flmnh.lecm3617</ext-link></mixed-citation></ref><ref id="B35"><mixed-citation xmlns:xlink="http://www.w3.org/1999/xlink" xlink:type="simple"><person-group><name name-style="western"><surname>Schileyko</surname><given-names>AA</given-names></name></person-group> (<year>1998</year>) Treatise on Recent terrestrial pulmonate molluscs. Part 2. <tp:taxon-name><tp:taxon-name-part taxon-name-part-type="family">Gastrocoptidae</tp:taxon-name-part></tp:taxon-name>, <tp:taxon-name><tp:taxon-name-part taxon-name-part-type="family">Hypselostomatidae</tp:taxon-name-part></tp:taxon-name>, <tp:taxon-name><tp:taxon-name-part taxon-name-part-type="family">Vertiginidae</tp:taxon-name-part></tp:taxon-name>, <tp:taxon-name><tp:taxon-name-part taxon-name-part-type="family">Truncatellinidae</tp:taxon-name-part></tp:taxon-name>, <tp:taxon-name><tp:taxon-name-part taxon-name-part-type="family">Pachnodidae</tp:taxon-name-part></tp:taxon-name>, <tp:taxon-name><tp:taxon-name-part taxon-name-part-type="family">Enidae</tp:taxon-name-part></tp:taxon-name>, <tp:taxon-name><tp:taxon-name-part taxon-name-part-type="family">Sagdidae</tp:taxon-name-part></tp:taxon-name>. Ruthenica (Supplement 2): 129–261.</mixed-citation></ref><ref id="B49"><mixed-citation xmlns:xlink="http://www.w3.org/1999/xlink" xlink:type="simple"><person-group><name name-style="western"><surname>Vermeulen</surname><given-names>JJ</given-names></name><name name-style="western"><surname>Phung</surname><given-names>LC</given-names></name><name name-style="western"><surname>Truong</surname><given-names>QT</given-names></name></person-group> (<year>2007</year>) <article-title>New species of terrestrial molluscs (<tp:taxon-name><tp:taxon-name-part taxon-name-part-type="subclass">Caenogastropoda</tp:taxon-name-part></tp:taxon-name>, <tp:taxon-name><tp:taxon-name-part taxon-name-part-type="family">Pupinidae</tp:taxon-name-part></tp:taxon-name> &amp; <tp:taxon-name><tp:taxon-name-part taxon-name-part-type="infraclass">Pulmonata</tp:taxon-name-part></tp:taxon-name>, <tp:taxon-name><tp:taxon-name-part taxon-name-part-type="family">Vertiginidae</tp:taxon-name-part></tp:taxon-name>) of the Hon Chong – Ha Tien limestone hills, Southern Vietnam.</article-title><source>Basteria</source><volume>71</volume>: <fpage>81</fpage>–<lpage>92</lpage>. <ext-link xlink:href="https://natuurtijdschriften.nl/pub/597339" ext-link-type="uri" xlink:type="simple">https://natuurtijdschriften.nl/pub/597339</ext-link></mixed-citation></ref><ref id="B50"><mixed-citation xmlns:xlink="http://www.w3.org/1999/xlink" xlink:type="simple"><person-group><name name-style="western"><surname>Vermeulen</surname><given-names>JJ</given-names></name><name name-style="western"><surname>Luu</surname><given-names>HT</given-names></name><name name-style="western"><surname>Theary</surname><given-names>K</given-names></name><name name-style="western"><surname>Anker</surname><given-names>K</given-names></name></person-group> (<year>2019</year>) <article-title>New species of land snails (<tp:taxon-name><tp:taxon-name-part taxon-name-part-type="phylum">Mollusca</tp:taxon-name-part></tp:taxon-name>: <tp:taxon-name><tp:taxon-name-part taxon-name-part-type="class">Gastropoda</tp:taxon-name-part></tp:taxon-name>: <tp:taxon-name><tp:taxon-name-part taxon-name-part-type="subclass">Caenogastropoda</tp:taxon-name-part></tp:taxon-name> and <tp:taxon-name><tp:taxon-name-part taxon-name-part-type="infraclass">Pulmonata</tp:taxon-name-part></tp:taxon-name>) of the Mekong Delta limestone hills (Cambodia, Vietnam).</article-title><source>Folia Malacologica</source><volume>27</volume>(<issue>1</issue>): <fpage>7</fpage>–<lpage>41</lpage>. <ext-link xlink:href="10.12657/folmal.027.001" ext-link-type="doi" xlink:type="simple">https://doi.org/10.12657/folmal.027.001</ext-link></mixed-citation></ref><ref id="B2"><mixed-citation xmlns:xlink="http://www.w3.org/1999/xlink" xlink:type="simple"><person-group><name name-style="western"><surname>Changlom</surname><given-names>B</given-names></name><name name-style="western"><surname>Chan-ard</surname><given-names>T</given-names></name><name name-style="western"><surname>Dumrongrojwattana</surname><given-names>P</given-names></name></person-group> (<year>2019</year>) <article-title>Two new species of the genus <italic><tp:taxon-name><tp:taxon-name-part taxon-name-part-type="genus">Acinolaemus</tp:taxon-name-part></tp:taxon-name></italic> (<tp:taxon-name><tp:taxon-name-part taxon-name-part-type="infraclass">Pulmonata</tp:taxon-name-part></tp:taxon-name>: <tp:taxon-name><tp:taxon-name-part taxon-name-part-type="family">Pupillidae</tp:taxon-name-part></tp:taxon-name>) from Thailand.</article-title><source>Thailand Natural History Museum Journal</source><volume>13</volume>(<issue>2</issue>): <fpage>155</fpage>–<lpage>161</lpage>. <ext-link xlink:href="https://journal.nsm.or.th/en/node/175" ext-link-type="uri" xlink:type="simple">https://journal.nsm.or.th/en/node/175</ext-link></mixed-citation></ref><ref id="B47"><mixed-citation xmlns:xlink="http://www.w3.org/1999/xlink" xlink:type="simple"><person-group><name name-style="western"><surname>Tongkerd</surname><given-names>P</given-names></name><name name-style="western"><surname>Lwin</surname><given-names>N</given-names></name><name name-style="western"><surname>Páll-Gergely</surname><given-names>B</given-names></name><name name-style="western"><surname>Chanabun</surname><given-names>R</given-names></name><name name-style="western"><surname>Pholyotha</surname><given-names>A</given-names></name><name name-style="western"><surname>Prasankok</surname><given-names>P</given-names></name><name name-style="western"><surname>Seesamut</surname><given-names>T</given-names></name><name name-style="western"><surname>Siriwut</surname><given-names>W</given-names></name><name name-style="western"><surname>Srisonchai</surname><given-names>R</given-names></name><name name-style="western"><surname>Sutcharit</surname><given-names>C</given-names></name><name name-style="western"><surname>Panha</surname><given-names>S</given-names></name></person-group> (<year>2024</year>) <article-title>Contributions of a small collection of terrestrial microsnails (<tp:taxon-name><tp:taxon-name-part taxon-name-part-type="superfamily">Pupilloidea</tp:taxon-name-part></tp:taxon-name>, <tp:taxon-name><tp:taxon-name-part taxon-name-part-type="family">Hypselostomatidae</tp:taxon-name-part></tp:taxon-name>) from Myanmar with description of three new species.</article-title><source>ZooKeys</source><volume>1195</volume>: <fpage>157</fpage>–<lpage>197</lpage>. <ext-link xlink:href="10.3897/zookeys.1195.112112" ext-link-type="doi" xlink:type="simple">https://doi.org/10.3897/zookeys.1195.112112</ext-link></mixed-citation></ref></ref-list></tp:taxon-treatment>
