# Supplementary material for: ﻿The microsnail genera Clostophis and Acinolaemus (Eupulmonata, Pupilloidea, Hypselostomatidae) from central Thailand, with description of three new species
Source: Zookeys. 2025 Nov 3;1258:35–71. doi: 10.3897/zookeys.1258.162797 (PMC12603646; doi:10.3897/zookeys.1258.162797)
Supplement: XML Treatment for Acinolaemus rhamphodontis [file zookeys.1258.162797-treatment9.xml]

<!DOCTYPE tp:taxon-treatment
  PUBLIC "-//TaxonX//DTD Taxonomic Treatment Publishing DTD v0 20100105//EN" "tax-treatment-NSO.dtd">
<tp:taxon-treatment xmlns:tp="http://www.plazi.org/taxpub"><tp:treatment-meta><kwd-group><label>Taxon classification</label><kwd>
                <named-content content-type="kingdom">Animalia</named-content>
              </kwd><kwd>
                <named-content content-type="order">Stylommatophora</named-content>
              </kwd><kwd>
                <named-content content-type="family">Hypselostomatidae</named-content>
              </kwd></kwd-group><mixed-citation publication-type="journal"><person-group><name><surname>Tongkerd</surname><given-names>Piyoros</given-names></name><name><surname>Janjai</surname><given-names>Teerangkul</given-names></name><name><surname>Pholyotha</surname><given-names>Arthit</given-names></name><name><surname>Gojšina</surname><given-names>Vukašin</given-names></name><name><surname>Panha</surname><given-names>Somsak</given-names></name><name><surname>Sutcharit</surname><given-names>Chirasak</given-names></name></person-group><article-title>﻿The microsnail genera <italic><tp:taxon-name><tp:taxon-name-part taxon-name-part-type="genus" reg="Clostophis">Clostophis</tp:taxon-name-part></tp:taxon-name></italic> and <italic><tp:taxon-name><tp:taxon-name-part taxon-name-part-type="genus" reg="Acinolaemus">Acinolaemus</tp:taxon-name-part></tp:taxon-name></italic> (<tp:taxon-name><tp:taxon-name-part taxon-name-part-type="suborder">Eupulmonata</tp:taxon-name-part></tp:taxon-name>, <tp:taxon-name><tp:taxon-name-part taxon-name-part-type="superfamily">Pupilloidea</tp:taxon-name-part></tp:taxon-name>, <tp:taxon-name><tp:taxon-name-part taxon-name-part-type="family">Hypselostomatidae</tp:taxon-name-part></tp:taxon-name>) from central Thailand, with description of three new species</article-title><source>Zookeys</source><day>03</day><month>11</month><year>2025</year><volume>1258</volume><fpage>35</fpage><lpage>71</lpage><pub-id pub-id-type="doi">10.3897/zookeys.1258.162797</pub-id></mixed-citation></tp:treatment-meta><tp:nomenclature><label>﻿</label><tp:taxon-name><object-id xmlns:xlink="http://www.w3.org/1999/xlink" content-type="arpha" xlink:type="simple">93B43A14-CFBA-50E4-B61C-F690F5141DB2</object-id>
              <tp:taxon-name-part taxon-name-part-type="genus" reg="Acinolaemus">Acinolaemus</tp:taxon-name-part>
              <tp:taxon-name-part taxon-name-part-type="species" reg="rhamphodontis">rhamphodontis</tp:taxon-name-part>
              <object-id xmlns:xlink="http://www.w3.org/1999/xlink" content-type="zoobank" xlink:type="simple">https://zoobank.org/848D50A4-5B1B-457A-988A-0D07445ECDDC</object-id>
            </tp:taxon-name><tp:taxon-authority>Tongkerd &amp; Panha</tp:taxon-authority><tp:taxon-status xmlns:xlink="http://www.w3.org/1999/xlink" xlink:type="simple">sp. nov.</tp:taxon-status><xref ref-type="fig" rid="F16">Figs 16</xref><xref ref-type="fig" rid="F17">, 17</xref><xref ref-type="table" rid="T4">, Table 4</xref></tp:nomenclature><tp:treatment-sec sec-type="type material" id="SECID0ED3CI"><title>Type material examined.</title><p><bold><italic>HoIotype</italic>.</bold> Thailand • height 1.3 mm (including tuba), width 1.4 mm (Fig. <xref ref-type="fig" rid="F16">16A, B</xref>); Phra Phutthabat Doi Khao Nam, Ban Na subdistrict, Sam Ngao District, Tak Province; <named-content xmlns:xlink="http://www.w3.org/1999/xlink" content-type="dwc:verbatimCoordinates" xlink:type="simple"><named-content content-type="geo-json" specific-use="{&#34;type&#34;:&#34;Point&#34;,&#34;coordinates&#34;:[98.937861,17.249000]}" id="NCID0EV3CI" xlink:type="simple">17°14'56.4"N, 98°56'16.3"E</named-content></named-content>; Tongkerd leg.; <named-content xmlns:xlink="http://www.w3.org/1999/xlink" content-type="dwc:institutional_code" xlink:title="Chulalongkorn University" xlink:href="http://grbio.org/institution/chulalongkorn-university" xlink:type="simple">CUMZ</named-content> 14449. <bold><italic>Paratypes</italic>.</bold> Thailand • 3 shells (Fig. <xref ref-type="fig" rid="F17">17A–C</xref>); same data as for holotype; <named-content xmlns:xlink="http://www.w3.org/1999/xlink" content-type="dwc:institutional_code" xlink:title="Chulalongkorn University" xlink:href="http://grbio.org/institution/chulalongkorn-university" xlink:type="simple">CUMZ</named-content> 14450. • 1 adult + 1 juvenile in ethanol (Fig. <xref ref-type="fig" rid="F17">17D–F</xref>); same data as for holotype; <named-content xmlns:xlink="http://www.w3.org/1999/xlink" content-type="dwc:institutional_code" xlink:title="Chulalongkorn University" xlink:href="http://grbio.org/institution/chulalongkorn-university" xlink:type="simple">CUMZ</named-content> 14451 (COI accession number <ext-link xmlns:xlink="http://www.w3.org/1999/xlink" xlink:href="PV698334" ext-link-type="gen" xlink:type="simple">PV698334</ext-link>–<ext-link xmlns:xlink="http://www.w3.org/1999/xlink" xlink:href="PV698335" ext-link-type="gen" xlink:type="simple">PV698335</ext-link>). • 37 adults + 3 juveniles (COI accession nos. <ext-link xmlns:xlink="http://www.w3.org/1999/xlink" xlink:href="PV698334" ext-link-type="gen" xlink:type="simple">PV698334</ext-link>, <ext-link xmlns:xlink="http://www.w3.org/1999/xlink" xlink:href="PV698335" ext-link-type="gen" xlink:type="simple">PV698335</ext-link>); same data as for holotype; <named-content xmlns:xlink="http://www.w3.org/1999/xlink" content-type="dwc:institutional_code" xlink:title="Chulalongkorn University" xlink:href="http://grbio.org/institution/chulalongkorn-university" xlink:type="simple">CUMZ</named-content> 14452. • 2 shells; same data as for holotype; <named-content xmlns:xlink="http://www.w3.org/1999/xlink" content-type="dwc:institutional_code" xlink:title="The Natural History Museum, London" xlink:href="http://grbio.org/institution/natural-history-museum-london" xlink:type="simple">NHMUK</named-content> 20250361. • 2 shells; same data as for holotype; <named-content xmlns:xlink="http://www.w3.org/1999/xlink" content-type="dwc:institutional_code" xlink:title="Senckenberg Forschungsinstitut und Naturmuseum" xlink:href="http://grbio.org/institution/senckenberg-forschungsinstitut-und-naturmuseum" xlink:type="simple">SMF</named-content>.</p><fig id="F16" position="float" orientation="portrait"><object-id xmlns:xlink="http://www.w3.org/1999/xlink" content-type="doi" xlink:type="simple">10.3897/zookeys.1258.162797.figure16</object-id><object-id xmlns:xlink="http://www.w3.org/1999/xlink" content-type="arpha" xlink:type="simple">E3043CE5-21FD-5D10-B322-D07DEA700D78</object-id><label>Figure 16.</label><caption><p><italic><tp:taxon-name><tp:taxon-name-part taxon-name-part-type="genus" reg="Acinolaemus">Acinolaemus</tp:taxon-name-part> <tp:taxon-name-part taxon-name-part-type="species" reg="rhamphodontis">rhamphodontis</tp:taxon-name-part></tp:taxon-name></italic> sp. nov., holotype <named-content xmlns:xlink="http://www.w3.org/1999/xlink" content-type="dwc:institutional_code" xlink:title="Chulalongkorn University" xlink:href="http://grbio.org/institution/chulalongkorn-university" xlink:type="simple">CUMZ</named-content> 14449 from Tak Province. A. Shell with enlarged aperture from two different angles; B. Protoconch and earlier whorl sculptures.</p></caption><graphic xmlns:xlink="http://www.w3.org/1999/xlink" xlink:href="zookeys-1258-035_article-162797__-g016.jpg" position="float" orientation="portrait" xlink:type="simple" id="oo_1456504.jpg"><uri content-type="original_file" xlink:type="simple">https://binary.pensoft.net/fig/1456504</uri></graphic></fig><fig id="F17" position="float" orientation="portrait"><object-id xmlns:xlink="http://www.w3.org/1999/xlink" content-type="doi" xlink:type="simple">10.3897/zookeys.1258.162797.figure17</object-id><object-id xmlns:xlink="http://www.w3.org/1999/xlink" content-type="arpha" xlink:type="simple">3CD48818-4F72-5B92-98F3-5F906ED4A501</object-id><label>Figure 17.</label><caption><p><italic><tp:taxon-name><tp:taxon-name-part taxon-name-part-type="genus" reg="Acinolaemus">Acinolaemus</tp:taxon-name-part> <tp:taxon-name-part taxon-name-part-type="species" reg="rhamphodontis">rhamphodontis</tp:taxon-name-part></tp:taxon-name></italic> sp. nov., from Tak Province. A. Paratype <named-content xmlns:xlink="http://www.w3.org/1999/xlink" content-type="dwc:institutional_code" xlink:title="Chulalongkorn University" xlink:href="http://grbio.org/institution/chulalongkorn-university" xlink:type="simple">CUMZ</named-content> 14450 with enlarged aperture; B. Juvenile paratype <named-content xmlns:xlink="http://www.w3.org/1999/xlink" content-type="dwc:institutional_code" xlink:title="Chulalongkorn University" xlink:href="http://grbio.org/institution/chulalongkorn-university" xlink:type="simple">CUMZ</named-content> 14450 from the type locality; C. Natural broken shell with dentition on parietal and palatal walls as seen from inside the shell; D–F. Specimen <named-content xmlns:xlink="http://www.w3.org/1999/xlink" content-type="dwc:institutional_code" xlink:title="Chulalongkorn University" xlink:href="http://grbio.org/institution/chulalongkorn-university" xlink:type="simple">CUMZ</named-content> 14451 of living snails crawling on wet paper towel (different angles of same individual; shell width ~1.4 mm).</p></caption><graphic xmlns:xlink="http://www.w3.org/1999/xlink" xlink:href="zookeys-1258-035_article-162797__-g017.jpg" position="float" orientation="portrait" xlink:type="simple" id="oo_1456505.jpg"><uri content-type="original_file" xlink:type="simple">https://binary.pensoft.net/fig/1456505</uri></graphic></fig></tp:treatment-sec><tp:treatment-sec sec-type="diagnosis" id="SECID0ESADI"><title>Diagnosis.</title><p>Shell concave-conical, with long and descending tuba, peristome expanded. Apertural dentitions eight, all longer inside aperture: infra parietal, parietal, angular, upper- and lower-palatal, palatal tubercle, basal, subcolumellar lamella, and columellar lamella. Umbilicus wide.</p></tp:treatment-sec><tp:treatment-sec sec-type="description" id="SECID0EXADI"><title>Description.</title><p>Shell concave-conical, colourless; spire depressed and growing regularly; last whorl broadly expanded. Shell height 1.3–1.4 mm (including tuba) and shell width 1.3–1.5 mm. Apex large and rounded; protoconch ~2 whorls and with prominent spiral striae. Whorls ~4 (excluding tuba), rounded and convex; suture wide, well impressed, and deep. Shell surface sculptured with equidistantly spaced spiral striae (14–16 on body whorl in frontal view), crossed with discontinuous narrow radial growth lines making a rectangular reticulated sculpture throughout shell. Penultimate whorl regularly coiled; last whorl rounded; tuba long, ~¼ whorl or less, strongly descending and curving. Aperture subovate, open ventrally to subventrally; peristome thin, weakly expanded, and with thin depression area on parietal side. Apertural dentitions eight and all knob-shaped when reaching peristome edge. Parietal wall with three lamellae: parietal lamella long, outer part low, and then gradually becoming strong, thickened, and high inside aperture; infraparietal lamella evenly low; angular lamella strong. Palatal tubercle prominent, triangular, situated at peristome lip, and continuous with upper palatal plica. Palatal wall with two plicae: upper- and lower-palatal plicae connecting with peristome edge in form of prominent knobs, then continuing as narrow and low deeper inside aperture, eventually becoming stronger and higher at innermost ends. Basal plica narrow, and low. Columellar wall with two lamellae: columellar lamella prominent with tall ridge; subcolumellar lamella very small and low. Umbilicus widely opened, occupying ~½ of shell width and showing all preceding whorls.</p></tp:treatment-sec><tp:treatment-sec sec-type="Living animal" id="SECID0E3ADI"><title>Living animal.</title><p>Snail typically stylommatophoran with two pairs of tentacles. Upper tentacles are long, stout, cylindrical tubes, colourless to translucent, with dark eye spots on the tip. Lower pairs are very short to knob-shaped (difficult to observe in living snails). Animal with short body, anterior-dorsal side brownish while posterior body and foot paler to translucent. The snails tend to cover their shell with soil, mud, or dirt (Fig. <xref ref-type="fig" rid="F17">17D–F</xref>).</p></tp:treatment-sec><tp:treatment-sec sec-type="distribution" id="SECID0EGBDI"><title>Distribution.</title><p>This new species is known only from the type locality, where the empty shells and one living snail were found in the soil, leaves, and twig litter at the base of a limestone cliff. The type locality is an island located in the reservoir of Bhumibol Dam, ca 45 km northwest of Tak Town. This island is ca 400 m long and 200 m wide and aligned north-south; the dry shells and the specimen were collected from the eastern slope of the island. The hills are low, with scattered land used by temples and with some exposed limestone rocks and cliffs. The vegetation on this island is dominated by low, dry, dipterocarp forest.</p></tp:treatment-sec><tp:treatment-sec sec-type="Differential diagnosis" id="SECID0ELBDI"><title>Differential diagnosis.</title><p>The shell of <italic><tp:taxon-name><tp:taxon-name-part taxon-name-part-type="genus" reg="Acinolaemus">A.</tp:taxon-name-part> <tp:taxon-name-part taxon-name-part-type="species" reg="rhamphodontis">rhamphodontis</tp:taxon-name-part></tp:taxon-name></italic> sp. nov. is most similar to <italic><tp:taxon-name><tp:taxon-name-part taxon-name-part-type="genus" reg="Acinolaemus">A.</tp:taxon-name-part> <tp:taxon-name-part taxon-name-part-type="species" reg="dayanum">dayanum</tp:taxon-name-part></tp:taxon-name></italic> from Myanmar, and <italic><tp:taxon-name><tp:taxon-name-part taxon-name-part-type="genus" reg="Acinolaemus">A.</tp:taxon-name-part> <tp:taxon-name-part taxon-name-part-type="species" reg="cryptidentatus">cryptidentatus</tp:taxon-name-part></tp:taxon-name></italic>, <italic><tp:taxon-name><tp:taxon-name-part taxon-name-part-type="genus" reg="Acinolaemus">A.</tp:taxon-name-part> <tp:taxon-name-part taxon-name-part-type="species" reg="mueangonensis">mueangonensis</tp:taxon-name-part></tp:taxon-name></italic> and <italic><tp:taxon-name><tp:taxon-name-part taxon-name-part-type="genus" reg="Acinolaemus">A.</tp:taxon-name-part> <tp:taxon-name-part taxon-name-part-type="species" reg="ptychochilus">ptychochilus</tp:taxon-name-part></tp:taxon-name></italic> from Thailand. They all share a rectangular reticulated shell sculpture, many long dentitions that reach the peristome edge where they form small denticles (except in <italic><tp:taxon-name><tp:taxon-name-part taxon-name-part-type="genus" reg="Acinolaemus">A.</tp:taxon-name-part> <tp:taxon-name-part taxon-name-part-type="species" reg="cryptidentatus">cryptidentatus</tp:taxon-name-part></tp:taxon-name></italic>) and have a palatal tubercle (<xref ref-type="bibr" rid="B44">Thompson and Upatham 1997</xref>; <xref ref-type="bibr" rid="B2">Changlom et al. 2019</xref>; <xref ref-type="bibr" rid="B47">Tongkerd et al. 2024</xref>). The differences are that <italic><tp:taxon-name><tp:taxon-name-part taxon-name-part-type="genus" reg="Acinolaemus">A.</tp:taxon-name-part> <tp:taxon-name-part taxon-name-part-type="species" reg="rhamphodontis">rhamphodontis</tp:taxon-name-part></tp:taxon-name></italic> sp. nov. has a long and descending tuba and a spire sunken into the last whorl. In contrast, the other four species have no tuba, and have a conical spire with straight to curved sides.</p><p><italic><tp:taxon-name><tp:taxon-name-part taxon-name-part-type="genus" reg="Acinolaemus">Acinolaemus</tp:taxon-name-part> <tp:taxon-name-part taxon-name-part-type="species" reg="rhamphodontis">rhamphodontis</tp:taxon-name-part></tp:taxon-name></italic> sp. nov. differs from <italic><tp:taxon-name><tp:taxon-name-part taxon-name-part-type="genus" reg="Acinolaemus">A.</tp:taxon-name-part> <tp:taxon-name-part taxon-name-part-type="species" reg="carcharodon">carcharodon</tp:taxon-name-part></tp:taxon-name></italic><xref ref-type="bibr" rid="B49">Vermeulen et al., 2007</xref> and <italic><tp:taxon-name><tp:taxon-name-part taxon-name-part-type="genus" reg="Acinolaemus">A.</tp:taxon-name-part> <tp:taxon-name-part taxon-name-part-type="species" reg="pyramidalis">pyramidalis</tp:taxon-name-part></tp:taxon-name></italic> (<xref ref-type="bibr" rid="B49">Vermeulen et al., 2007</xref>) from the Mekong Delta limestone hills in Vietnam, and <italic><tp:taxon-name><tp:taxon-name-part taxon-name-part-type="genus" reg="Acinolaemus">A.</tp:taxon-name-part> <tp:taxon-name-part taxon-name-part-type="species" reg="rectus">rectus</tp:taxon-name-part></tp:taxon-name></italic><xref ref-type="bibr" rid="B50">Vermeulen et al., 2019</xref> from Cambodia in having a long and descending tuba, long dentitions that reach the peristome edge, and a rectangular reticulated shell surface. In comparison, these three species possess a very short tuba, prominent radial ridges, and dentitions that are short and situated inside to deep inside the aperture. Additionally, <italic><tp:taxon-name><tp:taxon-name-part taxon-name-part-type="genus" reg="Acinolaemus">A.</tp:taxon-name-part> <tp:taxon-name-part taxon-name-part-type="species" reg="carcharodon">carcharodon</tp:taxon-name-part></tp:taxon-name></italic> has a sunken spire and four dentitions (parietal, hooked angular, palatal, and basal), <italic><tp:taxon-name><tp:taxon-name-part taxon-name-part-type="genus" reg="Acinolaemus">A.</tp:taxon-name-part> <tp:taxon-name-part taxon-name-part-type="species" reg="pyramidalis">pyramidalis</tp:taxon-name-part></tp:taxon-name></italic> has a conical spire and four to five dentitions (parietal, angular, two palatals, and a very inconspicuous columellar), and <italic><tp:taxon-name><tp:taxon-name-part taxon-name-part-type="genus" reg="Acinolaemus">A.</tp:taxon-name-part> <tp:taxon-name-part taxon-name-part-type="species" reg="rectus">rectus</tp:taxon-name-part></tp:taxon-name></italic> has a conical spire, last whorl rounded, tuba slightly ascending and five dentitions (parietal, angular, two palatals, and columellar) (<xref ref-type="bibr" rid="B49">Vermeulen et al. 2007</xref>, <xref ref-type="bibr" rid="B50">2019</xref>).</p><p>This new species has a long descending tuba similar to several species in the <italic><tp:taxon-name><tp:taxon-name-part taxon-name-part-type="genus" reg="Clostophis">Clostophis</tp:taxon-name-part> <tp:taxon-name-part taxon-name-part-type="species" reg="sankeyi">sankeyi</tp:taxon-name-part></tp:taxon-name></italic> species group. It differs by having rectangular reticulated shell sculpture, with eight apertural dentitions (parietal, infra parietal, angular, two palatals, basal, and two columellar) reaching the peristome edge, and with a palatal tubercle present. Furthermore, <italic><tp:taxon-name><tp:taxon-name-part taxon-name-part-type="genus" reg="Acinolaemus">A.</tp:taxon-name-part> <tp:taxon-name-part taxon-name-part-type="species" reg="rhamphodontis">rhamphodontis</tp:taxon-name-part></tp:taxon-name></italic> sp. nov. has 14–16 dash-like spiral striae on the last whorl and the penultimate whorl not sunken, whereas <italic><tp:taxon-name><tp:taxon-name-part taxon-name-part-type="genus" reg="Clostophis">C.</tp:taxon-name-part> <tp:taxon-name-part taxon-name-part-type="species" reg="sankeyi">sankeyi</tp:taxon-name-part></tp:taxon-name></italic>, <italic><tp:taxon-name><tp:taxon-name-part taxon-name-part-type="genus" reg="Clostophis">C.</tp:taxon-name-part> <tp:taxon-name-part taxon-name-part-type="species" reg="proboscideus">proboscideus</tp:taxon-name-part></tp:taxon-name></italic>, <italic><tp:taxon-name><tp:taxon-name-part taxon-name-part-type="genus" reg="Clostophis">C.</tp:taxon-name-part> <tp:taxon-name-part taxon-name-part-type="species" reg="yoga">yoga</tp:taxon-name-part></tp:taxon-name></italic>, and <italic><tp:taxon-name><tp:taxon-name-part taxon-name-part-type="genus" reg="Clostophis">C.</tp:taxon-name-part> <tp:taxon-name-part taxon-name-part-type="species" reg="udayaditinus">udayaditinus</tp:taxon-name-part></tp:taxon-name></italic> have 18–20 or more continuous spiral striae on the last whorl, and the penultimate whorl sunken into the last whorl. <italic><tp:taxon-name><tp:taxon-name-part taxon-name-part-type="genus" reg="Clostophis">Clostophis</tp:taxon-name-part> <tp:taxon-name-part taxon-name-part-type="species" reg="yoga">yoga</tp:taxon-name-part></tp:taxon-name></italic> also has a narrower umbilicus, &lt;1/3 of the shell width, than the new species (<xref ref-type="bibr" rid="B1">Benson 1860</xref>; <xref ref-type="bibr" rid="B21">Páll-Gergely et al. 2020</xref>; <xref ref-type="bibr" rid="B17">Páll-Gergely and Hunyadi 2022</xref>; <xref ref-type="bibr" rid="B41">Sutcharit et al. 2025</xref>). Finally, <italic><tp:taxon-name><tp:taxon-name-part taxon-name-part-type="genus" reg="Acinolaemus">A.</tp:taxon-name-part> <tp:taxon-name-part taxon-name-part-type="species" reg="rhamphodontis">rhamphodontis</tp:taxon-name-part></tp:taxon-name></italic> sp. nov. also differs from <italic><tp:taxon-name><tp:taxon-name-part taxon-name-part-type="genus" reg="Clostophis">C.</tp:taxon-name-part> <tp:taxon-name-part taxon-name-part-type="species" reg="rhynchotes">rhynchotes</tp:taxon-name-part></tp:taxon-name></italic> sp. nov. by having a rectangular reticulated shell surface and dash-like spiral striae on the last whorl, while <italic><tp:taxon-name><tp:taxon-name-part taxon-name-part-type="genus" reg="Clostophis">C.</tp:taxon-name-part> <tp:taxon-name-part taxon-name-part-type="species" reg="rhynchotes">rhynchotes</tp:taxon-name-part></tp:taxon-name></italic> sp. nov. has a weak reticulated shell surface and continuous spiral striae on the last whorl.</p></tp:treatment-sec><tp:treatment-sec sec-type="etymology" id="SECID0ENLDI"><title>Etymology.</title><p>The specific name <italic><tp:taxon-name><tp:taxon-name-part taxon-name-part-type="genus" reg="Acinolaemus"/><tp:taxon-name-part taxon-name-part-type="species" reg="rhamphodontis">rhamphodontis</tp:taxon-name-part></tp:taxon-name></italic> is from two Greek words: <italic>rhamphos</italic> meaning ‘curving beak’ and <italic>odontos</italic> meaning ‘tooth’. Together they refer to the tuba that curves downward and the many dentitions in the aperture.</p></tp:treatment-sec><tp:treatment-sec sec-type="remarks" id="SECID0EBMDI"><title>Remarks.</title><p>The presence of a rectangular reticulated shell sculpture and the many dentitions reaching the peristome edge where they form small denticles and extend inside the aperture, clearly position <italic><tp:taxon-name><tp:taxon-name-part taxon-name-part-type="genus" reg="Acinolaemus">A.</tp:taxon-name-part> <tp:taxon-name-part taxon-name-part-type="species" reg="rhamphodontis">rhamphodontis</tp:taxon-name-part></tp:taxon-name></italic> sp. nov. within the genus <italic><tp:taxon-name><tp:taxon-name-part taxon-name-part-type="genus" reg="Acinolaemus">Acinolaemus</tp:taxon-name-part></tp:taxon-name></italic> (<xref ref-type="bibr" rid="B44">Thompson and Upatham 1997</xref>).</p></tp:treatment-sec><tp:treatment-sec><!--Section generated to contain objects referenced in tp:taxon-treatment.--><table-wrap id="T4" position="float" orientation="portrait"><label>Table 4.</label><caption><p>Species list, diagnostic characters, and type localities of <italic><tp:taxon-name><tp:taxon-name-part taxon-name-part-type="genus" reg="Acinolaemus">Acinolaemus</tp:taxon-name-part></tp:taxon-name></italic> species. Numbers in species column refer to those in Fig. <xref ref-type="fig" rid="F2">2B</xref>. The superscript numbers indicate references: 1 = <xref ref-type="bibr" rid="B44">Thompson and Upatham (1997)</xref>; 2 = <xref ref-type="bibr" rid="B35">Schileyko (1998)</xref>; 3 = <xref ref-type="bibr" rid="B49">Vermeulen et al. (2007)</xref>; 4 = <xref ref-type="bibr" rid="B50">Vermeulen et al. (2019)</xref>; 5 = <xref ref-type="bibr" rid="B2">Changlom et al. (2019)</xref>; 6 = <xref ref-type="bibr" rid="B47">Tongkerd et al. (2024)</xref>; 7 = this study.</p></caption><table id="TID0ELWCI" rules="all"><tbody><tr><th rowspan="2" colspan="1">Species</th><th rowspan="2" colspan="1">Shell shape</th><th rowspan="2" colspan="1">Shell sculpture</th><th rowspan="1" colspan="3">Number of dentitions on</th><th rowspan="2" colspan="1">Palatal tubercle</th><th rowspan="2" colspan="1">Type locality</th></tr><tr><th rowspan="1" colspan="1">parietal wall</th><th rowspan="1" colspan="1">palatal wall</th><th rowspan="1" colspan="1">columellar wall</th></tr><tr><td rowspan="1" colspan="1">1. <italic><tp:taxon-name><tp:taxon-name-part taxon-name-part-type="genus" reg="Acinolaemus">A.</tp:taxon-name-part> <tp:taxon-name-part taxon-name-part-type="species" reg="cryptidentatus">cryptidentatus</tp:taxon-name-part></tp:taxon-name></italic><xref ref-type="bibr" rid="B2">Changlom et al., 2019</xref><sup>5,6,7</sup></td><td rowspan="1" colspan="1">conical, slightly concave side, no tuba</td><td rowspan="1" colspan="1">rectangular reticulation</td><td rowspan="1" colspan="1">3 (parietal, angular, infraparietal)</td><td rowspan="1" colspan="1">4 (3 palatals, basal)</td><td rowspan="1" colspan="1">1 columella</td><td rowspan="1" colspan="1">present</td><td rowspan="1" colspan="1">Thailand, Mae Hong Son</td></tr><tr><td rowspan="1" colspan="1">2. <italic><tp:taxon-name><tp:taxon-name-part taxon-name-part-type="genus" reg="Acinolaemus">A.</tp:taxon-name-part> <tp:taxon-name-part taxon-name-part-type="species" reg="dayanum">dayanum</tp:taxon-name-part></tp:taxon-name></italic> (Stoliczka, 1871)<sup>6</sup></td><td rowspan="1" colspan="1">concave-conical, no tuba</td><td rowspan="1" colspan="1">rectangular reticulation</td><td rowspan="1" colspan="1">3 (parietal, angular, infraparietal)</td><td rowspan="1" colspan="1">4 (3 palatals, basal)</td><td rowspan="1" colspan="1">1 columella</td><td rowspan="1" colspan="1">present</td><td rowspan="1" colspan="1">Myanmar, Mon</td></tr><tr><td rowspan="1" colspan="1">3. <italic><tp:taxon-name><tp:taxon-name-part taxon-name-part-type="genus" reg="Acinolaemus">A.</tp:taxon-name-part> <tp:taxon-name-part taxon-name-part-type="species" reg="mueangonensis">mueangonensis</tp:taxon-name-part></tp:taxon-name></italic><xref ref-type="bibr" rid="B2">Changlom et al., 2019</xref><sup>5,7</sup></td><td rowspan="1" colspan="1">conical, straight to concave side, no tuba</td><td rowspan="1" colspan="1">rectangular reticulation</td><td rowspan="1" colspan="1">3 (parietal, angular, infraparietal)</td><td rowspan="1" colspan="1">4 (3 palatals, basal)</td><td rowspan="1" colspan="1">1 or 2 columellae</td><td rowspan="1" colspan="1">present</td><td rowspan="1" colspan="1">Thailand, Chiang Mai</td></tr><tr><td rowspan="1" colspan="1">4. <italic><tp:taxon-name><tp:taxon-name-part taxon-name-part-type="genus" reg="Acinolaemus">A.</tp:taxon-name-part> <tp:taxon-name-part taxon-name-part-type="species" reg="ptychochilus">ptychochilus</tp:taxon-name-part></tp:taxon-name></italic> Thompson &amp; Upatham, 1997<sup>1,2,7</sup></td><td rowspan="1" colspan="1">conical, slightly concave side, no tuba</td><td rowspan="1" colspan="1">rectangular reticulation</td><td rowspan="1" colspan="1">3 (parietal, angular, infraparietal)</td><td rowspan="1" colspan="1">5 (4 palatals, basal)</td><td rowspan="1" colspan="1">3 (columellae)</td><td rowspan="1" colspan="1">present</td><td rowspan="1" colspan="1">Thailand, Chiang Mai</td></tr><tr><td rowspan="1" colspan="1">5. <italic><tp:taxon-name><tp:taxon-name-part taxon-name-part-type="genus" reg="Acinolaemus">A.</tp:taxon-name-part> <tp:taxon-name-part taxon-name-part-type="species" reg="corusticorus">corusticorus</tp:taxon-name-part></tp:taxon-name></italic>, sp. nov.<sup>7</sup></td><td rowspan="1" colspan="1">conical, slightly concave side, no tuba</td><td rowspan="1" colspan="1">rectangular reticulation</td><td rowspan="1" colspan="1">3 (parietal, angular, infraparietal)</td><td rowspan="1" colspan="1">3 or 4 palatals</td><td rowspan="1" colspan="1">2 (columellae)</td><td rowspan="1" colspan="1">present</td><td rowspan="1" colspan="1">Thailand, Tak</td></tr><tr><td rowspan="1" colspan="1">6. <italic><tp:taxon-name><tp:taxon-name-part taxon-name-part-type="genus" reg="Acinolaemus">A.</tp:taxon-name-part> <tp:taxon-name-part taxon-name-part-type="species" reg="rhamphodontis">rhamphodontis</tp:taxon-name-part></tp:taxon-name></italic> sp. nov.<sup>7</sup></td><td rowspan="1" colspan="1">depressed conical, concave side, long and descending tuba</td><td rowspan="1" colspan="1">rectangular reticulation</td><td rowspan="1" colspan="1">3 (parietal, angular, infraparietal)</td><td rowspan="1" colspan="1">3 (2 palatals, basal)</td><td rowspan="1" colspan="1">2 (columellae)</td><td rowspan="1" colspan="1">present</td><td rowspan="1" colspan="1">Thailand, Tak</td></tr><tr><td rowspan="1" colspan="1">7. <italic><tp:taxon-name><tp:taxon-name-part taxon-name-part-type="genus" reg="Acinolaemus">A.</tp:taxon-name-part> <tp:taxon-name-part taxon-name-part-type="species" reg="carcharodon">carcharodon</tp:taxon-name-part></tp:taxon-name></italic><xref ref-type="bibr" rid="B49">Vermeulen et al., 2007</xref><sup>4</sup></td><td rowspan="1" colspan="1">depressed conical, curved side, short descending tuba</td><td rowspan="1" colspan="1">prominent spiral striations</td><td rowspan="1" colspan="1">2 (parietal, angular)</td><td rowspan="1" colspan="1">2 (parietal, basal)</td><td rowspan="1" colspan="1">absent</td><td rowspan="1" colspan="1">absent</td><td rowspan="1" colspan="1">Vietnam, Kien Giang</td></tr><tr><td rowspan="1" colspan="1">8. <italic><tp:taxon-name><tp:taxon-name-part taxon-name-part-type="genus" reg="Acinolaemus">A.</tp:taxon-name-part> <tp:taxon-name-part taxon-name-part-type="species" reg="pyramidalis">pyramidalis</tp:taxon-name-part></tp:taxon-name></italic> (<xref ref-type="bibr" rid="B49">Vermeulen et al., 2007</xref>)<sup>3</sup></td><td rowspan="1" colspan="1">conical, slightly concave side, short and descending tuba</td><td rowspan="1" colspan="1">prominent spiral striations</td><td rowspan="1" colspan="1">2 (parietal, angular)</td><td rowspan="1" colspan="1">2 palatals</td><td rowspan="1" colspan="1">1 columella or absent</td><td rowspan="1" colspan="1">absent</td><td rowspan="1" colspan="1">Vietnam, Kien Giang</td></tr><tr><td rowspan="1" colspan="1">9. <italic><tp:taxon-name><tp:taxon-name-part taxon-name-part-type="genus" reg="Acinolaemus">A.</tp:taxon-name-part> <tp:taxon-name-part taxon-name-part-type="species" reg="rectus">rectus</tp:taxon-name-part></tp:taxon-name></italic><xref ref-type="bibr" rid="B50">Vermeulen et al., 2019</xref><sup>3</sup></td><td rowspan="1" colspan="1">conical, slightly concave side, short and ascending tuba</td><td rowspan="1" colspan="1">prominent spiral striations</td><td rowspan="1" colspan="1">2 (parietal, angular)</td><td rowspan="1" colspan="1">2 palatals</td><td rowspan="1" colspan="1">1 columella</td><td rowspan="1" colspan="1">absent</td><td rowspan="1" colspan="1">Cambodia, Kampot</td></tr><tr><td rowspan="1" colspan="1">10. <italic><tp:taxon-name><tp:taxon-name-part taxon-name-part-type="genus" reg="Acinolaemus">A.</tp:taxon-name-part> <tp:taxon-name-part taxon-name-part-type="species" reg="rhamphodon">rhamphodon</tp:taxon-name-part></tp:taxon-name></italic> Thompson &amp; Upatham, 1997<sup>1</sup></td><td rowspan="1" colspan="1">concave-conical, no tuba</td><td rowspan="1" colspan="1">prominent spiral striations</td><td rowspan="1" colspan="1">2 (parietal, angular)</td><td rowspan="1" colspan="1">2 palatals</td><td rowspan="1" colspan="1">1 columella</td><td rowspan="1" colspan="1">weak</td><td rowspan="1" colspan="1">Thailand, Chachoengsao</td></tr><tr><td rowspan="1" colspan="1">11. <italic><tp:taxon-name><tp:taxon-name-part taxon-name-part-type="genus" reg="Acinolaemus">A.</tp:taxon-name-part> <tp:taxon-name-part taxon-name-part-type="species" reg="stenopus">stenopus</tp:taxon-name-part></tp:taxon-name></italic> Thompson &amp; Upatham, 1997<sup>1</sup></td><td rowspan="1" colspan="1">conical, slightly concave side, no tuba</td><td rowspan="1" colspan="1">prominent spiral striations</td><td rowspan="1" colspan="1">2 (parietal, angular)</td><td rowspan="1" colspan="1">2 palatals</td><td rowspan="1" colspan="1">1 columella</td><td rowspan="1" colspan="1">present</td><td rowspan="1" colspan="1">Thailand, Chanthaburi</td></tr><tr><td rowspan="1" colspan="1">12. <italic><tp:taxon-name><tp:taxon-name-part taxon-name-part-type="genus" reg="Acinolaemus">A.</tp:taxon-name-part> <tp:taxon-name-part taxon-name-part-type="species" reg="colpodon">colpodon</tp:taxon-name-part></tp:taxon-name></italic> Thompson &amp; Upatham, 1997<sup>1</sup></td><td rowspan="1" colspan="1">conical, slightly concave side, long and ascending tuba</td><td rowspan="1" colspan="1">prominent spiral striations</td><td rowspan="1" colspan="1">1 angular</td><td rowspan="1" colspan="1">1 palatal</td><td rowspan="1" colspan="1">1 columella</td><td rowspan="1" colspan="1">weak</td><td rowspan="1" colspan="1">Thailand, Rayong</td></tr><tr><td rowspan="1" colspan="1">13. <italic><tp:taxon-name><tp:taxon-name-part taxon-name-part-type="genus" reg="Acinolaemus">A.</tp:taxon-name-part> <tp:taxon-name-part taxon-name-part-type="species" reg="sphinctinion">sphinctinion</tp:taxon-name-part></tp:taxon-name></italic> Thompson &amp; Upatham, 1997<sup>1</sup></td><td rowspan="1" colspan="1">conical, straight side, very short and ascending tuba</td><td rowspan="1" colspan="1">prominent spiral striations</td><td rowspan="1" colspan="1">2 (angulo-parietal, infraparietal)</td><td rowspan="1" colspan="1">2 palatals</td><td rowspan="1" colspan="1">1 columella</td><td rowspan="1" colspan="1">absent</td><td rowspan="1" colspan="1">Thailand, Pra Chuap Khiri Khan</td></tr></tbody></table></table-wrap><fig id="F2" position="float" orientation="portrait"><object-id xmlns:xlink="http://www.w3.org/1999/xlink" content-type="doi" xlink:type="simple">10.3897/zookeys.1258.162797.figure2</object-id><object-id xmlns:xlink="http://www.w3.org/1999/xlink" content-type="arpha" xlink:type="simple">2B06BB09-E4C0-5E9C-A12D-DDDC0534B85C</object-id><label>Figure 2.</label><caption><p>Approximate type localities. A. All <italic><tp:taxon-name><tp:taxon-name-part taxon-name-part-type="genus" reg="Clostophis">Clostophis</tp:taxon-name-part></tp:taxon-name></italic> species. Colours indicate different species groups; numbers correspond to the species listed in Table <xref ref-type="table" rid="T3">3</xref>; B. All <italic><tp:taxon-name><tp:taxon-name-part taxon-name-part-type="genus" reg="Acinolaemus">Acinolaemus</tp:taxon-name-part></tp:taxon-name></italic> species; numbers correspond to the species listed in Table <xref ref-type="table" rid="T4">4</xref>.</p></caption><graphic xmlns:xlink="http://www.w3.org/1999/xlink" xlink:href="zookeys-1258-035_article-162797__-g002.jpg" position="float" orientation="portrait" xlink:type="simple" id="oo_1456490.jpg"><uri content-type="original_file" xlink:type="simple">https://binary.pensoft.net/fig/1456490</uri></graphic></fig></tp:treatment-sec><ref-list><ref id="B44"><mixed-citation xmlns:xlink="http://www.w3.org/1999/xlink" xlink:type="simple"><person-group><name name-style="western"><surname>Thompson</surname><given-names>FG</given-names></name><name name-style="western"><surname>Upatham</surname><given-names>S</given-names></name></person-group> (<year>1997</year>) <article-title>Vertiginid land snails from Thailand (<tp:taxon-name><tp:taxon-name-part taxon-name-part-type="class">Gastropoda</tp:taxon-name-part></tp:taxon-name>, <tp:taxon-name><tp:taxon-name-part taxon-name-part-type="infraclass">Pulmonata</tp:taxon-name-part></tp:taxon-name>, <tp:taxon-name><tp:taxon-name-part taxon-name-part-type="superfamily">Pupilloidea</tp:taxon-name-part></tp:taxon-name>).</article-title><source>Bulletin of the Florida State Museum Biological Sciences</source><volume>39</volume>(<issue>7</issue>): <fpage>221</fpage>–<lpage>245</lpage>. <ext-link xlink:href="10.58782/flmnh.lecm3617" ext-link-type="doi" xlink:type="simple">https://doi.org/10.58782/flmnh.lecm3617</ext-link></mixed-citation></ref><ref id="B35"><mixed-citation xmlns:xlink="http://www.w3.org/1999/xlink" xlink:type="simple"><person-group><name name-style="western"><surname>Schileyko</surname><given-names>AA</given-names></name></person-group> (<year>1998</year>) Treatise on Recent terrestrial pulmonate molluscs. Part 2. <tp:taxon-name><tp:taxon-name-part taxon-name-part-type="family">Gastrocoptidae</tp:taxon-name-part></tp:taxon-name>, <tp:taxon-name><tp:taxon-name-part taxon-name-part-type="family">Hypselostomatidae</tp:taxon-name-part></tp:taxon-name>, <tp:taxon-name><tp:taxon-name-part taxon-name-part-type="family">Vertiginidae</tp:taxon-name-part></tp:taxon-name>, <tp:taxon-name><tp:taxon-name-part taxon-name-part-type="family">Truncatellinidae</tp:taxon-name-part></tp:taxon-name>, <tp:taxon-name><tp:taxon-name-part taxon-name-part-type="family">Pachnodidae</tp:taxon-name-part></tp:taxon-name>, <tp:taxon-name><tp:taxon-name-part taxon-name-part-type="family">Enidae</tp:taxon-name-part></tp:taxon-name>, <tp:taxon-name><tp:taxon-name-part taxon-name-part-type="family">Sagdidae</tp:taxon-name-part></tp:taxon-name>. Ruthenica (Supplement 2): 129–261.</mixed-citation></ref><ref id="B49"><mixed-citation xmlns:xlink="http://www.w3.org/1999/xlink" xlink:type="simple"><person-group><name name-style="western"><surname>Vermeulen</surname><given-names>JJ</given-names></name><name name-style="western"><surname>Phung</surname><given-names>LC</given-names></name><name name-style="western"><surname>Truong</surname><given-names>QT</given-names></name></person-group> (<year>2007</year>) <article-title>New species of terrestrial molluscs (<tp:taxon-name><tp:taxon-name-part taxon-name-part-type="subclass">Caenogastropoda</tp:taxon-name-part></tp:taxon-name>, <tp:taxon-name><tp:taxon-name-part taxon-name-part-type="family">Pupinidae</tp:taxon-name-part></tp:taxon-name> &amp; <tp:taxon-name><tp:taxon-name-part taxon-name-part-type="infraclass">Pulmonata</tp:taxon-name-part></tp:taxon-name>, <tp:taxon-name><tp:taxon-name-part taxon-name-part-type="family">Vertiginidae</tp:taxon-name-part></tp:taxon-name>) of the Hon Chong – Ha Tien limestone hills, Southern Vietnam.</article-title><source>Basteria</source><volume>71</volume>: <fpage>81</fpage>–<lpage>92</lpage>. <ext-link xlink:href="https://natuurtijdschriften.nl/pub/597339" ext-link-type="uri" xlink:type="simple">https://natuurtijdschriften.nl/pub/597339</ext-link></mixed-citation></ref><ref id="B50"><mixed-citation xmlns:xlink="http://www.w3.org/1999/xlink" xlink:type="simple"><person-group><name name-style="western"><surname>Vermeulen</surname><given-names>JJ</given-names></name><name name-style="western"><surname>Luu</surname><given-names>HT</given-names></name><name name-style="western"><surname>Theary</surname><given-names>K</given-names></name><name name-style="western"><surname>Anker</surname><given-names>K</given-names></name></person-group> (<year>2019</year>) <article-title>New species of land snails (<tp:taxon-name><tp:taxon-name-part taxon-name-part-type="phylum">Mollusca</tp:taxon-name-part></tp:taxon-name>: <tp:taxon-name><tp:taxon-name-part taxon-name-part-type="class">Gastropoda</tp:taxon-name-part></tp:taxon-name>: <tp:taxon-name><tp:taxon-name-part taxon-name-part-type="subclass">Caenogastropoda</tp:taxon-name-part></tp:taxon-name> and <tp:taxon-name><tp:taxon-name-part taxon-name-part-type="infraclass">Pulmonata</tp:taxon-name-part></tp:taxon-name>) of the Mekong Delta limestone hills (Cambodia, Vietnam).</article-title><source>Folia Malacologica</source><volume>27</volume>(<issue>1</issue>): <fpage>7</fpage>–<lpage>41</lpage>. <ext-link xlink:href="10.12657/folmal.027.001" ext-link-type="doi" xlink:type="simple">https://doi.org/10.12657/folmal.027.001</ext-link></mixed-citation></ref><ref id="B2"><mixed-citation xmlns:xlink="http://www.w3.org/1999/xlink" xlink:type="simple"><person-group><name name-style="western"><surname>Changlom</surname><given-names>B</given-names></name><name name-style="western"><surname>Chan-ard</surname><given-names>T</given-names></name><name name-style="western"><surname>Dumrongrojwattana</surname><given-names>P</given-names></name></person-group> (<year>2019</year>) <article-title>Two new species of the genus <italic><tp:taxon-name><tp:taxon-name-part taxon-name-part-type="genus">Acinolaemus</tp:taxon-name-part></tp:taxon-name></italic> (<tp:taxon-name><tp:taxon-name-part taxon-name-part-type="infraclass">Pulmonata</tp:taxon-name-part></tp:taxon-name>: <tp:taxon-name><tp:taxon-name-part taxon-name-part-type="family">Pupillidae</tp:taxon-name-part></tp:taxon-name>) from Thailand.</article-title><source>Thailand Natural History Museum Journal</source><volume>13</volume>(<issue>2</issue>): <fpage>155</fpage>–<lpage>161</lpage>. <ext-link xlink:href="https://journal.nsm.or.th/en/node/175" ext-link-type="uri" xlink:type="simple">https://journal.nsm.or.th/en/node/175</ext-link></mixed-citation></ref><ref id="B47"><mixed-citation xmlns:xlink="http://www.w3.org/1999/xlink" xlink:type="simple"><person-group><name name-style="western"><surname>Tongkerd</surname><given-names>P</given-names></name><name name-style="western"><surname>Lwin</surname><given-names>N</given-names></name><name name-style="western"><surname>Páll-Gergely</surname><given-names>B</given-names></name><name name-style="western"><surname>Chanabun</surname><given-names>R</given-names></name><name name-style="western"><surname>Pholyotha</surname><given-names>A</given-names></name><name name-style="western"><surname>Prasankok</surname><given-names>P</given-names></name><name name-style="western"><surname>Seesamut</surname><given-names>T</given-names></name><name name-style="western"><surname>Siriwut</surname><given-names>W</given-names></name><name name-style="western"><surname>Srisonchai</surname><given-names>R</given-names></name><name name-style="western"><surname>Sutcharit</surname><given-names>C</given-names></name><name name-style="western"><surname>Panha</surname><given-names>S</given-names></name></person-group> (<year>2024</year>) <article-title>Contributions of a small collection of terrestrial microsnails (<tp:taxon-name><tp:taxon-name-part taxon-name-part-type="superfamily">Pupilloidea</tp:taxon-name-part></tp:taxon-name>, <tp:taxon-name><tp:taxon-name-part taxon-name-part-type="family">Hypselostomatidae</tp:taxon-name-part></tp:taxon-name>) from Myanmar with description of three new species.</article-title><source>ZooKeys</source><volume>1195</volume>: <fpage>157</fpage>–<lpage>197</lpage>. <ext-link xlink:href="10.3897/zookeys.1195.112112" ext-link-type="doi" xlink:type="simple">https://doi.org/10.3897/zookeys.1195.112112</ext-link></mixed-citation></ref><ref id="B1"><mixed-citation xmlns:xlink="http://www.w3.org/1999/xlink" xlink:type="simple"><person-group><name name-style="western"><surname>Benson</surname><given-names>WH</given-names></name></person-group> (<year>1860</year>) <article-title>On <italic><tp:taxon-name><tp:taxon-name-part taxon-name-part-type="genus">Clostophis</tp:taxon-name-part></tp:taxon-name></italic> and <italic><tp:taxon-name><tp:taxon-name-part taxon-name-part-type="genus">Rhiostoma</tp:taxon-name-part></tp:taxon-name></italic>, new Burmese genera of land-shells.</article-title><source>Annals &amp; Magazine of Natural History</source><volume>5</volume>(<issue>26</issue>): <fpage>95</fpage>–<lpage>97</lpage>. <ext-link xlink:href="10.1080/00222936008697183" ext-link-type="doi" xlink:type="simple">https://doi.org/10.1080/00222936008697183</ext-link></mixed-citation></ref><ref id="B21"><mixed-citation xmlns:xlink="http://www.w3.org/1999/xlink" xlink:type="simple"><person-group><name name-style="western"><surname>Páll-Gergely</surname><given-names>B</given-names></name><name name-style="western"><surname>Hunyadi</surname><given-names>A</given-names></name><name name-style="western"><surname>Grego</surname><given-names>J</given-names></name><name name-style="western"><surname>Reischütz</surname><given-names>A</given-names></name><name name-style="western"><surname>Buczkó</surname><given-names>K</given-names></name><name name-style="western"><surname>Vermeulen</surname><given-names>JJ</given-names></name></person-group> (<year>2020</year>) <article-title><italic><tp:taxon-name><tp:taxon-name-part taxon-name-part-type="genus">Clostophis</tp:taxon-name-part></tp:taxon-name></italic> Benson, 1860, is not a monotypic diplommatinid but a speciose hypselostomatid (<tp:taxon-name><tp:taxon-name-part taxon-name-part-type="class">Gastropoda</tp:taxon-name-part></tp:taxon-name>: <tp:taxon-name><tp:taxon-name-part taxon-name-part-type="suborder">Eupulmonata</tp:taxon-name-part></tp:taxon-name>), with descriptions of six new species.</article-title><source>The Raffles Bulletin of Zoology</source><volume>68</volume>: <fpage>350</fpage>–<lpage>368</lpage>. <ext-link xlink:href="10.26107/RBZ-2020-0052" ext-link-type="doi" xlink:type="simple">https://doi.org/10.26107/RBZ-2020-0052</ext-link></mixed-citation></ref><ref id="B17"><mixed-citation xmlns:xlink="http://www.w3.org/1999/xlink" xlink:type="simple"><person-group><name name-style="western"><surname>Páll-Gergely</surname><given-names>B</given-names></name><name name-style="western"><surname>Hunyadi</surname><given-names>A</given-names></name></person-group> (<year>2022</year>) <article-title>New and little-known species of <italic><tp:taxon-name><tp:taxon-name-part taxon-name-part-type="genus">Clostophis</tp:taxon-name-part></tp:taxon-name></italic> Benson, 1860 from Southeast Asia (<tp:taxon-name><tp:taxon-name-part taxon-name-part-type="class">Gastropoda</tp:taxon-name-part></tp:taxon-name>: <tp:taxon-name><tp:taxon-name-part taxon-name-part-type="suborder">Eupulmonata</tp:taxon-name-part></tp:taxon-name>: <tp:taxon-name><tp:taxon-name-part taxon-name-part-type="family">Hypselostomatidae</tp:taxon-name-part></tp:taxon-name>).</article-title><source>The Raffles Bulletin of Zoology</source><volume>70</volume>: <fpage>417</fpage>–<lpage>439</lpage>. <ext-link xlink:href="https://lkcnhm.nus.edu.sg/wp-content/uploads/sites/10/2022/09/rbz-2022-0023.pdf" ext-link-type="uri" xlink:type="simple">https://lkcnhm.nus.edu.sg/wp-content/uploads/sites/10/2022/09/rbz-2022-0023.pdf</ext-link></mixed-citation></ref><ref id="B41"><mixed-citation xmlns:xlink="http://www.w3.org/1999/xlink" xlink:type="simple"><person-group><name name-style="western"><surname>Sutcharit</surname><given-names>C</given-names></name><name name-style="western"><surname>Thi</surname><given-names>S</given-names></name><name name-style="western"><surname>Chantha</surname><given-names>N</given-names></name><name name-style="western"><surname>Chourn</surname><given-names>P</given-names></name><name name-style="western"><surname>Sophea</surname><given-names>C</given-names></name><name name-style="western"><surname>Jeratthitikul</surname><given-names>E</given-names></name><name name-style="western"><surname>Pholyotha</surname><given-names>A</given-names></name><name name-style="western"><surname>Siriwut</surname><given-names>W</given-names></name><name name-style="western"><surname>Srisonchai</surname><given-names>R</given-names></name><name name-style="western"><surname>Panha</surname><given-names>S</given-names></name></person-group> (<year>2025</year>) <article-title>First record of the microsnail genus <italic><tp:taxon-name><tp:taxon-name-part taxon-name-part-type="genus">Clostophis</tp:taxon-name-part></tp:taxon-name></italic> Benson, 1860 (<tp:taxon-name><tp:taxon-name-part taxon-name-part-type="suborder">Eupulmonata</tp:taxon-name-part></tp:taxon-name>: <tp:taxon-name><tp:taxon-name-part taxon-name-part-type="superfamily">Pupilloidea</tp:taxon-name-part></tp:taxon-name>) from Cambodia, with description of a new species.</article-title><source>Journal of Conchology</source><volume>45</volume>(<issue>3</issue>): <fpage>450</fpage>–<lpage>457</lpage>. <ext-link xlink:href="10.61733/jconch/4538" ext-link-type="doi" xlink:type="simple">https://doi.org/10.61733/jconch/4538</ext-link></mixed-citation></ref></ref-list></tp:taxon-treatment>
